# Supplementary material for: Long-term priors influence visual perception through recruitment of long-range feedback
Source: Nat Commun. 2021 Nov 1;12:6288. doi: 10.1038/s41467-021-26544-w (PMC8560909; doi:10.1038/s41467-021-26544-w)
Supplement: Supplementary file 3 — Source Data [file 41467_2021_26544_MOESM3_ESM.xlsx]

## Sheet: Figure1B
Subject_ID	FaceVace_Vase	FaceVace_Face	FaceVace_Unsure	Cube_Green	Cube_Blue	Cube_Unsure
1	50.455	44.1191	5.42592	61.3381	34.4119	5.42592		Values = % of time
2	27.5635	46.4692	25.9673	38.6251	35.4918	25.9673
3	56.7697	28.6896	14.5407	65.4801	34.5199	14.5407
4	39.5209	28.2453	32.2338	51.8329	23.5186	32.2338
5	52.5523	45.4093	2.0384	62.3906	37.6094	2.0384
6	67.0616	32.9384	0	70.1915	29.8085	0
7	61.0561	38.9439	0	48.2031	51.7969	0
8	49.5432	40.6433	9.81353	56.0458	39.7371	9.81353
9	47.3499	52.6501	0	40.6812	59.3188	0
10	56.2156	43.7844	0	58.0429	41.9571	0
11	42.6394	57.3606	0	62.5061	37.4939	0
12	74.8889	25.1111	0	70.9488	27.3758	0
13	34.5656	65.4344	0	60.6637	39.3363	0
14	23.2782	66.664	10.0578	30.0139	55.0963	10.0578

## Sheet: Figure 1C, S1
Electrode_ID	Subject_ID	MNI_x	MNI_y	MNI_z	Lobe_ID	ROI_ID			LobeID	LobeName		ROIID	ROIName
1	1	-24	-2.66667	-42.6667	2	0			1	Frontal		0	Not in ROI
2	1	-33	5	-50	2	0			2	Temporal		1	FFA
3	1	-41	10	-46	2	0			3	Parietal		2	Occ
4	1	-54	12	-42	2	0			4	Occipital		3	IPS
5	1	-59.2	14.8	-30.8	2	0			5	SubCortical		4	FEF
6	1	-35.6	-53.6	-23.6	2	1			6	Insula		5	TPJ
7	1	-44.5	-46.5	-29.5	2	1			7	Limbic		6	IFC
8	1	-55	-37	-30	2	0						7	DLPFC
9	1	-72	-14	-18	2	0
10	1	-23.2	-94.4	27.2	4	0
11	1	-33	-90	28	4	0
12	1	-43	-86	26	3	0
13	1	-49.6	-78.8	24.8	3	0
14	1	-56	-72	22	3	0
15	1	-61	-63.3333	18.6667	3	0
16	1	-66	-52.6667	15.3333	3	0
17	1	-69	-43.3333	13.3333	2	0
18	1	-22.8	-54.4	76.8	3	0
19	1	-31	-46	71	3	0
20	1	-40	-42	68	3	0
21	1	-48	-36	65	3	0
22	1	-56	-27.3333	58.6667	3	0
23	1	-62	-21	50	3	0
24	1	-66.6667	-8	30.6667	3	0
25	1	-30.6667	-4.66667	74.6667	1	0
26	1	-37	-1	67	1	4
27	1	-48	1	61	1	4
28	1	-54	5.33333	53.3333	1	0
29	1	-58	7	44	1	0
30	1	-62.6667	8	34.6667	1	0
31	1	-67.2	8.4	25.2	1	0
32	1	-68	6.66667	14.6667	1	0
33	1	18	1.33333	-38.6667	2	0
34	1	23.3333	9	-45.3333	2	0
35	1	37	12	-44	2	0
36	1	47	14.5	-38.5	2	0
37	1	55.3333	14	-31.3333	2	0
38	1	59.2	10.4	-20.8	2	0
39	1	22	-21	-28	2	0
40	1	31.2	-20.4	-33.2	2	0
41	1	41.1429	-18.8571	-32.8571	2	0
42	1	53	-18	-33	2	0
43	1	63	-10.5	-28.5	2	0
44	1	66	-5	-18	2	0
45	1	36	-89	18	3	0
46	1	42.6667	-83.3333	17	3	2
47	1	51.2	-76.4	14.8	4	2
48	1	56	-68	13	2	2
49	1	60.8571	-59.1429	9.14286	2	0
50	1	64.8	-51.6	9.2	2	0
51	1	66.8571	-43.1429	6.28571	2	0
52	1	72	-33.3333	3.33333	2	0
53	1	12	-64.6667	70.6667	3	0
54	1	21	-61	72	3	0
55	1	31	-57	68	3	0
56	1	38.6667	-46.6667	63.3333	3	0
57	1	47.3333	-42.6667	58	3	0
58	1	55	-33.5	54.5	3	5
59	1	59.5	-27	47	3	5
60	1	64	-21	39	3	5
61	1	65.3333	-14	29.3333	3	0
62	1	66	-6.66667	20.6667	3	0
63	1	27.3333	-20.6667	76	1	0
64	1	38.6667	-16.6667	72	1	0
65	1	45.5	-9.5	65.5	1	0
66	1	50	-6	57	1	0
67	1	55.5	-1.5	49.5	1	0
68	1	58	2	43	1	0
69	1	62	5	32	1	0
70	1	63	7	21	1	0
71	1	-4	40	30	1	0
72	1	-4.66667	49.3333	34	1	0
73	1	-8	59	40	1	0
74	1	-16.6667	58	41.3333	1	0
75	1	-28	54.6667	40.6667	1	0
76	1	-37	50	39	1	7
77	1	-45.5	42.5	34.5	1	7
78	1	-53.2	35.6	30.8	1	7
79	1	-18	66	-20	1	0
80	1	-26.5	61	-17.5	1	0
81	1	-36	60	-16	1	0
82	1	-44	58	-12	1	0
83	1	-51.3333	51	-6.66667	1	0
84	1	-56.6667	44.6667	-2	1	0
85	1	16	52	49	1	0
86	1	25	51	44	1	0
87	1	33	47	40	1	7
88	1	43.3333	44	35.3333	1	7
89	1	52	37	27	1	7
90	1	57.2	32.8	19.6	1	0
91	1	60	26	15	1	6
92	1	14	73.3333	-4.66667	1	0
93	1	25	70	-6	1	0
94	1	34	64	-6	1	0
95	1	46	57	-4	1	0
96	1	50.6667	50	-1.33333	1	0
97	1	54.6667	40.6667	-1	1	0
98	2	43	13.5	-42.5	2	0
99	2	54.8571	2.85714	-38.8571	2	0
100	2	58.6667	-6.66667	-35	2	0
101	2	62.5	-17.5	-29	2	0
102	2	66.5	-25.5	-24.5	2	0
103	2	70	-35	-19	2	0
104	2	50.6667	20	-34.6667	2	0
105	2	58	8.66667	-29.3333	2	0
106	2	63	-1	-26	2	0
107	2	68	-10	-20	2	0
108	2	70.6667	-20	-14.6667	2	0
109	2	71.3333	-28.6667	-9	2	0
110	2	52	22.6667	-23.3333	2	0
111	2	58	13	-19	2	0
112	2	62.4	3.2	-15.2	2	0
113	2	67	-4.5	-10.5	2	0
114	2	70	-13.3333	-3.33333	2	0
115	2	71.5	-22.5	1	2	0
116	2	54	27	-12	1	0
117	2	57.5	18.5	-7	2	6
118	2	60.6667	9.33333	-4	2	6
119	2	65.3333	1.33333	0.666667	2	0
120	2	66	-8	8	3	0
121	2	67.6	-16.8	10.8	2	0
122	2	56	33.3333	-2.66667	1	0
123	2	59	25.3333	2.66667	1	6
124	2	61.2	17.6	8.8	1	6
125	2	64	7	12	1	6
126	2	66	-3	18	3	0
127	2	67.2	-13.6	23.2	3	0
128	2	56	39	9	1	0
129	2	59	30.6667	12.6667	1	6
130	2	61.5	23	18.5	1	0
131	2	62.5	11	25	1	0
132	2	63.2	2.4	29.2	1	0
133	2	63.6	-8	34.8	3	0
134	2	-2	47	37	1	0
135	2	-1	51.3333	47.3333	1	0
136	2	5.33333	52	50.6667	1	0
137	2	17	50	50	1	0
138	2	26	48	47	1	0
139	2	35.2	44.4	41.2	1	7
140	2	42	41	40	1	7
141	2	48.6667	38	34.6667	1	7
142	2	13	66	-18	1	0
143	2	23	62.5	-17	1	0
144	2	33	59.5	-16.5	1	0
145	2	43.2	52.4	-12.8	1	0
146	2	14.5	-3.5	-33.5	2	0
147	2	17	7	-37	2	0
148	2	20	16.6667	-39.3333	2	0
149	2	27	24.6667	-36.6667	2	0
150	2	19	-10.6667	-34.6667	2	0
151	2	28	-15	-37	2	0
152	2	40	-14	-37	2	0
153	2	49.5	-13.5	-39	2	0
154	3	59.6	5.2	-27.2	2	0
155	3	63.5	-1	-16.5	2	0
156	3	68	-9	-7	2	0
157	3	68.6667	-17.3333	2	2	0
158	3	68.5	-25.5	12	2	0
159	3	68	-34.6667	19.3333	2	0
160	3	66	-43	28	3	0
161	3	61.5	-51.5	35.5	3	0
162	3	57.5	13	-17.5	2	0
163	3	61	5.33333	-10.6667	2	0
164	3	65	-2	1	2	0
165	3	66	-9	9	3	0
166	3	67	-17	18	3	0
167	3	66	-27	26	3	0
168	3	66	-34.6667	34.6667	3	5
169	3	61.2	-41.2	41.6	3	5
170	3	54.6667	19.3333	-10	2	6
171	3	59.5	13.5	-0.5	1	6
172	3	64	6	9	1	6
173	3	65.1429	1.14286	17.1429	1	0
174	3	66	-9.33333	25.3333	3	0
175	3	65	-16.5	33.5	3	0
176	3	63.3333	-25	41.3333	3	5
177	3	59	-35.3333	48.6667	3	5
178	3	56	27.3333	-0.666667	1	6
179	3	60	20	7	1	6
180	3	62	13	17	1	6
181	3	62.5	6.5	28.5	1	0
182	3	62.6667	-2.66667	33.3333	3	0
183	3	60.6667	-9	42.6667	3	0
184	3	59	-18	49	3	5
185	3	56	-28	53	3	5
186	3	55.3333	36.3333	9.33333	1	0
187	3	58.4	28.4	16	1	6
188	3	59.3333	22.6667	27.3333	1	0
189	3	57.2	15.6	34.8	1	0
190	3	58.5	7	41	1	0
191	3	56	-1.33333	48.6667	1	0
192	3	54	-13	55	3	0
193	3	52	-23	60	3	0
194	3	50.8	42.8	17.2	1	7
195	3	52	37.3333	25.3333	1	7
196	3	53.3333	30	33.3333	1	7
197	3	52.6667	22.6667	42	1	0
198	3	51.3333	14.6667	48	1	0
199	3	50	6	55	1	4
200	3	47.3333	-4.66667	60	1	4
201	3	45.2	-13.6	65.2	1	0
202	3	43.3333	51.3333	24	1	7
203	3	45	43.5	32.5	1	7
204	3	45.3333	36.6667	41.3333	1	7
205	3	42.8571	28.8571	48.8571	1	0
206	3	40.6667	20.6667	55	1	0
207	3	42	11	60	1	4
208	3	39.6	1.2	65.2	1	4
209	3	35.3333	-7.33333	70.6667	1	0
210	3	33	56	29	1	7
211	3	34	48.6667	36.6667	1	7
212	3	35	40.5	44.5	1	7
213	3	31	34.5	53.5	1	0
214	3	30.4	28.8	60	1	0
215	3	30	19	64	1	0
216	3	30.6667	9.33333	66.6667	1	4
217	3	27	1.5	73	1	0
218	3	13.3333	9.33333	-35	2	0
219	3	25	17.3333	-43.3333	2	0
220	3	40	22	-40	2	0
221	3	52	20	-29	2	0
222	3	13	1.33333	-30.6667	2	0
223	3	18.8571	-5.14286	-39.1429	2	0
224	3	33.3333	-11.3333	-42	2	0
225	3	45.2	-11.2	-39.6	2	0
226	3	2	-93.2	31.6	4	0
227	3	14	-95	30	4	0
228	3	24.5	-92.5	29.5	4	0
229	3	33	-90	27	3	0
230	3	56	-68	16	3	0
231	3	62	-59.3333	12.6667	2	0
232	3	9	-71	66	3	0
233	3	18	-67	68	3	0
234	3	28	-61	70	3	0
235	3	33	-53	70	3	0
236	3	38	-45	66	3	0
237	3	45.2	-40.8	62.4	3	0
238	3	55.2	-31.2	56	3	5
239	3	14	-48	80	3	0
240	3	22	-38	81.1429	3	0
241	3	28	-32.6667	76.6667	3	0
242	3	34.8	-25.2	72.4	1	0
243	3	44	-19	68	1	0
244	3	-1	68.6667	1.33333	1	0
245	3	11	69.3333	0.666667	1	0
246	3	24.6667	69.3333	0.666667	1	0
247	3	-3	30	-25	1	0
248	3	12	31	-28	1	0
249	3	23	34	-26	1	0
250	3	35	34	-22	1	0
251	4	-50	49	22	1	7
252	4	-51.3333	40	26.6667	1	7
253	4	-53	32	34	1	7
254	4	-56	22.6667	38.6667	1	0
255	4	-54	14	45	1	0
256	4	-55.3333	5.33333	51	1	0
257	4	-53	-4	56	1	0
258	4	-50	-13	61	3	0
259	4	-55.3333	45.3333	13	1	0
260	4	-58	36	19	1	0
261	4	-61	28	25	1	0
262	4	-64	18	31	1	0
263	4	-62	10	38	1	0
264	4	-62	0	42	1	0
265	4	-62	-9.33333	47.3333	3	0
266	4	-58	-17	54	3	0
267	4	-60	41	4	1	0
268	4	-63	32.5	9	1	0
269	4	-66	22	17	1	0
270	4	-66	13	22	1	0
271	4	-68	4	27	1	0
272	4	-67.3333	-5	33.3333	3	0
273	4	-67.5	-14.5	38.5	3	0
274	4	-66	-22.6667	45.3333	3	0
275	4	-61.6	34.8	-4.8	1	0
276	4	-63	25	0	1	6
277	4	-64	16.6667	6.66667	1	6
278	4	-68	8	12	1	0
279	4	-70	-1	17	3	0
280	4	-70	-10	25	3	0
281	4	-70	-20	29	3	0
282	4	-68	-30	36	3	0
283	4	-56	28	-14	1	0
284	4	-60	20	-9	2	6
285	4	-66	10	-4	2	0
286	4	-70	1.33333	1.33333	2	0
287	4	-70	-8	8	2	0
288	4	-71.1429	-18.8571	12.8571	2	0
289	4	-70	-26	21	2	0
290	4	-70	-36	26	3	0
291	4	-52.8	23.2	-22.8	2	0
292	4	-62	15.3333	-18.6667	2	0
293	4	-68	5	-12	2	0
294	4	-70	-5	-7	2	0
295	4	-72	-14	-1	2	0
296	4	-73.2	-22.8	5.2	2	0
297	4	-72.4	-32.8	11.2	2	0
298	4	-70	-41.3333	17.3333	3	0
299	4	-52.8	18.4	-33.2	2	0
300	4	-64	9.33333	-26.6667	2	0
301	4	-68.6667	1	-20.6667	2	0
302	4	-72	-10	-15	2	0
303	4	-73.5	-19.5	-9.5	2	0
304	4	-73.3333	-28	-2.66667	2	0
305	4	-72	-39	2	2	0
306	4	-69.3333	-48	6.66667	2	0
307	4	-52.6667	12	-40.6667	2	0
308	4	-61	3.5	-34.5	2	0
309	4	-66.6667	-5.33333	-30	2	0
310	4	-71.3333	-14.6667	-24	2	0
311	4	-72	-25	-18	2	0
312	4	-73	-34.6667	-12.6667	2	0
313	4	-72	-44	-6	2	0
314	4	-68	-53.3333	-0.666667	2	0
315	4	-23.1429	5.14286	-37.7143	2	0
316	4	-26.8	14.4	-37.2	2	0
317	4	-35	20.6667	-36.6667	2	0
318	4	-40.5	25.5	-33	2	0
319	4	-23.3333	-6	-36.6667	2	0
320	4	-29.2	-4.8	-45.2	2	0
321	4	-42.6667	-1.33333	-48	2	0
322	4	-53.5	0.5	-43	2	0
323	4	-29	-35	-23	2	1
324	4	-38	-33	-28	2	1
325	4	-46	-29	-31	2	0
326	4	-55	-25	-31	2	0
327	5	-39	58.6667	15	1	0
328	5	-44.6667	56	17.3333	1	0
329	5	-52	35	29	1	7
330	5	-54.8	28.4	32.8	1	7
331	5	-52	48	13	1	0
332	5	-54.5	42.5	16.5	1	0
333	5	-60.8	21.2	28.8	1	0
334	5	-62	12.6667	31.3333	1	0
335	5	-44	58.6667	-4.66667	1	0
336	5	-49	54	1	1	0
337	5	-59.3333	35.3333	11	1	0
338	5	-63	28.5	17	1	0
339	5	-43	56	-13	1	0
340	5	-48.6667	52.6667	-9.66667	1	0
341	5	-52.8571	46.8571	-5.14286	1	0
342	5	-58.6667	40.6667	-1	1	0
343	5	-62	33	1	1	0
344	5	-64	26	5	1	6
345	5	-63.6	18.8	10.8	1	6
346	5	-65	13	11	1	6
347	5	-62	14.6667	-11.3333	2	0
348	5	-64	11.3333	-5.33333	2	6
349	5	-69	2	9	3	0
350	5	-69.3333	-3	15.3333	3	0
351	5	-47	25	-33	2	0
352	5	-53	20	-29	2	0
353	5	-57	16	-23	2	0
354	5	-60.8571	10.8571	-19.1429	2	0
355	5	-64	4.66667	-12.6667	2	0
356	5	-66.6667	1	-4.66667	2	0
357	5	-69	-4	3	2	0
358	5	-71.5	-8.5	7.5	2	0
359	5	-45.7143	20.8571	-41.1429	2	0
360	5	-53.5	14.5	-37	2	0
361	5	-58	11	-30	2	0
362	5	-62.4	4.8	-26.8	2	0
363	5	-66	0	-21	2	0
364	5	-69	-4	-13	2	0
365	5	-70	-9.33333	-7.33333	2	0
366	5	-71	-13.3333	-0.666667	2	0
367	5	-42	13	-44	2	0
368	5	-50	9.6	-41.2	2	0
369	5	-55.5	3	-37.5	2	0
370	5	-59	-2.5	-33.5	2	0
371	5	-65.3333	-7	-27.3333	2	0
372	5	-68.6667	-11	-20.6667	2	0
373	5	-72	-15	-13	2	0
374	5	-72	-21	-9	2	0
375	5	-68.8571	-21.1429	14.8571	2	0
376	5	-69.1429	-29.1429	18.8571	2	0
377	5	-68	-35	26	3	0
378	5	-66	-42	30	3	0
379	5	-63.3333	-48.6667	34.6667	3	0
380	5	-60	-54.6667	38.6667	3	0
381	5	-56	-60	42	3	0
382	5	-51	-65	46	3	0
383	5	-71	-27	7	2	0
384	5	-70.6667	-34	10.6667	2	0
385	5	-68	-39	17	2	0
386	5	-67	-46	22	3	0
387	5	-64	-53	25	3	0
388	5	-60	-58	31	3	0
389	5	-56	-63	35	3	0
390	5	-52	-68.6667	38.6667	3	0
391	5	-71	-31	-1	2	0
392	5	-70	-37	5	2	0
393	5	-70	-43	10	2	0
394	5	-66	-49.3333	13.3333	2	0
395	5	-64	-57	17	3	0
396	5	-60	-62	21	3	0
397	5	-56.6667	-67	26.6667	3	0
398	5	-52	-72	31	3	0
399	5	-71.3333	-34.6667	-7	2	0
400	5	-71.1429	-41.1429	-0.857143	2	0
401	5	-68	-47.3333	3.33333	2	0
402	5	-66	-53.3333	5.33333	2	0
403	5	-63.5	-58.5	10.5	2	0
404	5	-59.3333	-65.3333	14	3	0
405	5	-55.5	-69.5	18.5	3	0
406	5	-52	-74	21	3	0
407	5	-24.6667	-21	-27	2	0
408	5	-23.3333	-13	-33.3333	2	0
409	5	-21	-2	-38	2	0
410	5	-22.6667	7	-43.3333	2	0
411	5	-27.3333	1	-46.6667	2	0
412	5	-39	-3	-48	2	0
413	5	-50.6667	-0.666667	-44	2	0
414	5	-58.5	2	-34	2	0
415	5	-23	-34	-19	2	0
416	5	-31.2	-30.4	-25.2	2	1
417	5	-43	-27	-31	2	0
418	5	-50.6667	-24	-30.6667	2	0
419	5	-2.85714	24.8571	-23.1429	1	0
420	5	-11	26	-28	1	0
421	5	-22	30	-27	1	0
422	5	-32.6667	32	-24.6667	1	0
423	5	-2.5	55.5	-9	1	0
424	5	-4.66667	66	-3.33333	1	0
425	5	-30.6667	66	10.6667	1	0
426	5	-38	60	13	1	0
427	5	-48	50	22	1	7
428	5	-50	42	25	1	7
429	5	-55.3333	23	35.3333	1	0
430	5	-56.6667	16.6667	38	1	0
431	5	-43	60	7	1	0
432	5	-46.8	54.4	9.2	1	0
433	5	-57.3333	36	21.3333	1	0
434	5	-59.2	28.8	24.8	1	0
435	5	-52.8	48.4	4.8	1	0
436	5	-56.8	42.4	6.8	1	0
437	5	-64	20	20	1	0
438	5	-64	12	21	1	0
439	5	-60.4	0.8	41.2	1	0
440	5	-60	-5	47	1	0
441	5	-56	-8.66667	52.6667	3	0
442	5	-53.5	-15.5	56.5	3	0
443	5	-50	-21	62	3	0
444	5	-48	-27.3333	65.3333	3	0
445	5	-44.6667	-35.3333	68	3	0
446	5	-37.1429	-39.1429	71.1429	3	0
447	5	-64.5	-3.5	35	3	0
448	5	-64	-9	40	3	0
449	5	-61	-14	47	3	0
450	5	-59.6	-18.8	51.2	3	0
451	5	-56	-25	56	3	0
452	5	-53.5	-31.5	59.5	3	0
453	5	-48	-40	64	3	0
454	5	-43	-44	67	3	0
455	5	-67	-7.5	29.5	3	0
456	5	-65.3333	-14	34.6667	3	0
457	5	-66	-18	41	3	0
458	5	-64	-24.6667	45.3333	3	5
459	5	-60	-29.3333	50.6667	3	5
460	5	-58	-37	55	3	0
461	5	-54	-43	58	3	0
462	5	-48.6667	-48.6667	62	3	0
463	5	-69	-11	23	3	0
464	5	-69.3333	-18.6667	27	3	0
465	5	-67.3333	-23.3333	32.6667	3	0
466	5	-65.5	-31	39.5	3	5
467	5	-63.5	-35.5	43.5	3	5
468	5	-60	-42	49	3	0
469	5	-57.3333	-46.6667	53	3	0
470	5	-51	-54	56	3	0
471	6	46.8571	1.14286	-43.1429	2	0
472	6	55	-7	-38	2	0
473	6	55.3333	-14.6667	-32	2	0
474	6	61.6	-20.8	-23.2	2	0
475	6	70	-29	-15	2	0
476	6	71.2	-37.2	-4.4	2	0
477	6	66.6667	-47.3333	3	2	0
478	6	63	-55.5	9.5	2	0
479	6	53	11	-37	2	0
480	6	59	2	-30	2	0
481	6	61	-6	-23	2	0
482	6	64.6667	-11	-12.6667	2	0
483	6	69	-19	-5	2	0
484	6	72	-29	4	2	0
485	6	68	-39.3333	11.3333	2	0
486	6	65.2	-47.6	18.8	2	0
487	6	53	17	-28	2	0
488	6	58.5	9	-23.5	2	0
489	6	60	2	-16	2	0
490	6	66	-4.66667	-4.66667	2	0
491	6	69.3333	-13.3333	2	2	0
492	6	68	-22	10	2	0
493	6	68	-29.3333	18.6667	3	0
494	6	65	-40	25	3	0
495	6	51	25	-19	2	0
496	6	53.5	17	-14.5	2	6
497	6	55	12	-6	2	6
498	6	63.3333	4.66667	0	2	6
499	6	66.6667	-4	10.6667	3	0
500	6	67.3333	-13.3333	18	3	0
501	6	67.3333	-20.6667	26	3	0
502	6	65	-31	32	3	5
503	6	55	27.3333	-5.33333	1	6
504	6	53.3333	18.6667	0.666667	1	6
505	6	60.8	11.2	5.6	1	6
506	6	64	1.33333	17.3333	1	0
507	6	64.8	-13.2	31.6	3	0
508	6	63	-21	39	3	5
509	6	55	42	-4	1	0
510	6	57	35	4	1	0
511	6	59	26	10	1	6
512	6	60	16	17	1	6
513	6	60	9	27	1	0
514	6	61	3	34	1	0
515	6	59	-3.33333	41	1	0
516	6	57.1429	-12.8571	47.1429	3	0
517	6	50	47	6	1	0
518	6	52.6667	39.3333	12	1	0
519	6	56	33	19	1	0
520	6	56.6667	26	26.6667	1	0
521	6	56	18	33	1	0
522	6	55	12.5	43	1	0
523	6	53.5	3.5	49	1	0
524	6	50	-8	54	1	0
525	6	43.3333	54	17.3333	1	0
526	6	46	46.6667	22.6667	1	7
527	6	48.4	32.8	36.8	1	7
528	6	51	24	43	1	0
529	6	47	16.6667	49.3333	1	0
530	6	45.2	-0.4	61.2	1	4
531	6	13.3333	4.66667	-31.3333	2	0
532	6	14	12	-38	2	0
533	6	23.2	17.6	-42	2	0
534	6	35	19.3333	-43.3333	2	0
535	6	15	-4	-33	2	0
536	6	22.6667	-10	-38.6667	2	0
537	6	33.2	-10.8	-40.4	2	0
538	6	43.1429	-9.14286	-41.1429	2	0
539	6	37	-52	-20	2	1
540	6	42	-42.6667	-24.6667	2	1
541	6	53.3333	-38	-27.3333	2	1
542	6	60.6667	-32	-24.6667	2	0
543	6	11.1429	-59.1429	77.1429	3	0
544	6	16	-52	78	3	0
545	6	24.6667	-48	76.6667	3	0
546	6	29.2	-34.8	77.2	3	0
547	6	34.6667	-27.3333	74	3	0
548	6	42	-19	70	1	0
549	6	48	-13.3333	61.3333	3	0
550	6	48.4	-3.2	57.2	1	4
551	6	5	47	53	1	0
552	6	16	48	51	1	0
553	6	25.1429	47.1429	44.8571	1	0
554	6	34	43	41	1	7
555	6	41	43.5	36.5	1	7
556	6	49	39	28	1	7
557	6	-1.33333	50.6667	30	1	0
558	6	-0.5	60.5	30.5	1	0
559	6	5	65.3333	29.3333	1	0
560	6	16	66	27	1	0
561	6	24.6667	64	25.3333	1	0
562	6	31	60	24	1	0
563	6	41.2	52.8	20.8	1	7
564	6	49.2	45.2	16.8	1	7
565	6	5	49	-25	1	0
566	6	22	52	-20	1	0
567	6	2.5	-95.5	25	4	0
568	6	13	-95	28	4	0
569	6	23.2	-92.8	26.4	4	0
570	6	32.4	-89.6	25.2	3	0
571	6	41.3333	-85	20.6667	3	2
572	6	49	-77	17	4	2
573	6	55.3333	-68.6667	12	2	2
574	6	60	-62	11	2	0
575	7	-25	14	-42	2	0
576	7	-37	18.5	-43.5	2	0
577	7	-51.2	20.4	-38.8	2	0
578	7	-57	18	-30	2	0
579	7	-35.3333	3.33333	-50	2	0
580	7	-47	2	-46	2	0
581	7	-57.2	1.6	-39.2	2	0
582	7	-63	0.666667	-30.6667	2	0
583	7	-38	-55	-24	2	1
584	7	-45.1429	-47.4286	-26.2857	2	1
585	7	-52.8	-39.2	-29.2	2	1
586	7	-60	-32.6667	-29.3333	2	0
587	7	-31.5	-95.5	15.5	4	0
588	7	-39	-89.5	12.5	4	2
589	7	-46	-84	9	3	2
590	7	-51.6	-75.2	9.2	4	2
591	7	-59	-68	6	2	2
592	7	-65	-59	4	2	0
593	7	-67.5	-50.5	-1	2	0
594	7	-72	-41	-2	2	0
595	7	-19	-66	70	3	0
596	7	-29	-60	70	3	0
597	7	-40.6667	-54.6667	66	3	0
598	7	-49	-50.5	59.5	3	0
599	7	-57.3333	-44.6667	53.3333	3	0
600	7	-64	-38	44	3	5
601	7	-68	-33	36	3	0
602	7	-71.5	-20	19	3	0
603	7	-72	-14.6667	10.6667	2	0
604	7	-28.8	19.2	65.2	1	0
605	7	-38.5	18.5	61	1	0
606	7	-46	16.6667	54.6667	1	0
607	7	-52	16	47	1	0
608	7	-56.6667	16	37.3333	1	0
609	7	-64	12.6667	31.3333	1	0
610	7	-12	69.3333	18.6667	1	0
611	7	-23.2	69.6	18.8	1	0
612	7	-32.6667	64	17.3333	1	0
613	7	-41	59	17	1	0
614	7	-49.5	51.5	16.5	1	0
615	7	-56	43	14	1	0
616	7	-62	33	12	1	0
617	7	-66	24	9	1	6
618	7	-25	68.6667	-10.6667	1	0
619	7	-32.6667	62	-16.6667	1	0
620	7	-40	55	-18	1	0
621	7	-56	40.6667	-13.3333	1	0
622	7	-60	29	-10	1	0
623	7	18	20	-37	2	0
624	7	25.2	25.6	-36.8	2	0
625	7	38	27	-35	2	0
626	7	47	24	-31	2	0
627	7	58.6667	8.66667	-22	2	0
628	7	16.8571	6.85714	-39.1429	2	0
629	7	22	3	-46	2	0
630	7	33	-2	-47	2	0
631	7	45	-3	-44	2	0
632	7	26.8	-37.2	-23.6	2	1
633	7	37	-34	-28	2	1
634	7	46	-30	-29	2	0
635	7	55	-27	-28	2	0
636	7	28.8	-98.4	7.2	4	0
637	7	39	-92	5	4	2
638	7	47	-83	4	4	2
639	7	51.2	-74.8	1.2	4	2
640	7	56.8	-67.2	-3.2	2	2
641	7	63	-60	-7	2	0
642	7	68	-50	-10	2	0
643	7	71.3333	-40	-12.6667	2	0
644	7	21.5	-81	46.5	4	3
645	7	31.3333	-78	46.6667	3	3
646	7	40	-72.6667	44.6667	3	0
647	7	49	-67.3333	40.6667	3	0
648	7	55.2	-61.2	35.6	3	0
649	7	60.5	-53.5	30.5	3	0
650	7	65.1429	-44.8571	24.8571	3	0
651	7	67.3333	-36.6667	18	2	0
652	7	8.8	51.2	49.6	1	0
653	7	19	50	46	1	0
654	7	28	48	42	1	7
655	7	37	44	39	1	7
656	7	46.8	39.2	33.2	1	7
657	7	54	32	28	1	7
658	7	60	25	24	1	0
659	7	62	15	17	1	6
660	7	12	74	-1	1	0
661	7	22	71	-5	1	0
662	7	29.5	65	-9	1	0
663	7	40	59	-11	1	0
664	7	46	50.6667	-10.6667	1	0
665	7	52	41	-12	1	0
666	8	3	71	-10	1	0
667	8	11	68	-16	1	0
668	8	27	50	-20	1	0
669	8	14	-4	-31	2	0
670	8	12.6667	6.66667	-34	2	0
671	8	14	17	-36	2	0
672	8	24	24.6667	-35.3333	2	0
673	8	32	28.6667	-33.3333	2	0
674	8	43	26	-28	2	0
675	8	18	2	-42	2	0
676	8	29.3333	1	-47.3333	2	0
677	8	41	2	-43	2	0
678	8	52.5	5	-40.5	2	0
679	8	24	-8	-41	2	0
680	8	35	-12	-41	2	0
681	8	48	-12	-39	2	0
682	8	58.5	-9	-31.5	2	0
683	8	49	-74	21	3	2
684	8	55	-67	19	3	0
685	8	61	-58	17	2	0
686	8	65.3333	-50	12.6667	2	0
687	8	67.5	-39.5	11	2	0
688	8	70	-29	8	2	0
689	8	70	-19	5	2	0
690	8	-18	0	-27	5	0
691	8	-19	8	-34	2	0
692	8	-22.8	17.6	-39.2	2	0
693	8	-32.8571	22.8571	-38.8571	2	0
694	8	-20	-8	-31	2	0
695	8	-22	-1	-39	2	0
696	8	-39	11	-45	2	0
697	8	-50.5	15.5	-40.5	2	0
698	8	-58	13.3333	-32.6667	2	0
699	8	-20	-9.33333	-28.6667	5	0
700	8	-27	-12	-35	2	0
701	8	-38.6667	-12	-41.3333	2	0
702	8	-52	-4.8	-42.4	2	0
703	8	-21	-22	-23	2	0
704	8	-33	-22	-31	2	0
705	8	-43.2	-21.2	-33.6	2	0
706	8	-54	-16.6667	-34.6667	2	0
707	8	-45	-84	17	3	2
708	8	-50.5	-77	15	3	2
709	8	-55.3333	-70	9.33333	4	2
710	8	-65.5	-54.5	1	2	0
711	8	-69	-45	-4	2	0
712	8	-71.3333	-36	-6.66667	2	0
713	8	-72	-26	-11	2	0
714	9	-2	-82	0	4	0
715	9	-2	-84	8	4	0
716	9	-2.66667	-84	18.6667	4	0
717	9	-2	-87.3333	28.6667	4	0
718	9	-4.8	-75.2	-8.8	4	0
719	9	-9	-84	-16	4	0
720	9	-20.5	-91.5	-16.5	4	0
721	9	-29	-98	-11	4	0
722	9	-33	-98	2	4	0
723	9	-35	-94	12	4	0
724	9	-39.5	-41	-27	2	1
725	9	-45	-51	-25	2	1
726	9	-48.75	-60.75	-21	2	1
727	9	-52	-75	9	4	2
728	9	-66.5	-3.5	-24.5	2	0
729	9	-70	-11	-17	2	0
730	9	-72	-20	-11	2	0
731	9	-72	-27.3333	-1.33333	2	0
732	9	-70.5	-36.5	6	2	0
733	9	-51	42	23	1	7
734	9	-55	33	26	1	7
735	9	-58	7	42	1	0
736	9	-61.1429	-4.85714	44.8571	1	0
737	9	-58	-39	54	3	0
738	9	-52	-51	55	3	0
739	9	-46	36.6667	36.6667	1	7
740	9	-48.8571	29.1429	41.1429	1	7
741	9	-52	0.666667	55.3333	1	0
742	9	-47	-43	64	3	0
743	9	-43.3333	-51.3333	64	3	0
744	9	1	-82	-4	4	0
745	9	-0.666667	-84.6667	3.33333	4	0
746	9	-2	-86	15	4	0
747	9	-0.4	-88.8	24.8	4	0
748	9	17.2	-102.4	-7.2	4	0
749	9	23	-102	5	4	0
750	9	24.5	-95.5	15	4	0
751	9	28.5	-92	22.5	4	0
752	9	30	-88	34	3	0
753	9	39.5	-65	-19.5	2	1
754	9	44.8571	-72.8571	-14.8571	2	2
755	9	48.6667	-80	-0.666667	4	2
756	9	48	-80.6667	11.3333	4	2
757	9	43	-81	24	3	0
758	9	39.3333	-81.3333	34	3	0
759	9	65	-2	-13	2	0
760	9	69	-9	-4.66667	2	0
761	9	69	-18	2	2	0
762	9	69.3333	-28	9.33333	2	0
763	9	67.3333	-36.6667	13	2	0
764	9	66	-47	19	2	0
765	9	52	28	37	1	7
766	9	55	17.5	38.5	1	0
767	9	56.8	-12.8	49.6	3	0
768	9	56.6667	-27	52.6667	3	5
769	9	46	-56.6667	56.6667	3	0
770	9	41	-66	51	3	0
771	9	40	44	37	1	7
772	9	41.3333	35.3333	46	1	7
773	9	47	8	56	1	4
774	9	48	-3	59	1	4
775	9	41	-40	66	3	0
776	9	-55.5	27	32.5	1	0
777	9	-56.6667	16.6667	38	1	0
778	9	-61.5	-17	49	3	0
779	9	-60	-28	53	3	5
780	9	-51	12	51	1	0
781	9	-54	-23	60	3	0
782	9	-50	-34	64	3	0
783	9	56	-62.6667	29.3333	3	0
784	9	57.1429	9.14286	42.8571	1	0
785	9	57.2	-1.2	46.4	1	0
786	9	56	-38	54	3	0
787	9	51	-47	58	3	0
788	9	45	26	49	1	0
789	9	44.6667	18	52.6667	1	0
790	9	48	-16.6667	61.3333	3	0
791	9	47	-31	64.6667	3	0
792	10	-30.6667	-77.3333	51	4	3
793	10	-35.3333	-80.6667	42	3	0
794	10	-39	-82	32	3	0
795	10	-44.6667	-82.6667	21	3	2
796	10	-45.3333	-83	11	3	2
797	10	-46.3333	-82.6667	0.666667	4	2
798	10	-22.5	-65.5	69.5	3	0
799	10	-28.6667	-68	63.3333	3	0
800	10	-36	-70	56	3	0
801	10	-37.2	-72.4	42.8	3	0
802	10	-46	-76	33	3	0
803	10	-51.5	-74.5	23	3	0
804	10	-53	-74	13	4	2
805	10	-54	-75	1	4	2
806	10	-27.1429	-54.8571	73.7143	3	0
807	10	-30	-58.6667	63.3333	3	0
808	10	-41.5	-62.5	57	3	0
809	10	-46.3333	-64.6667	44.3333	3	0
810	10	-50	-65	35	3	0
811	10	-56	-66	23	3	0
812	10	-60	-67	13	3	0
813	10	-59	-67	2	2	2
814	10	-30	-45	73	3	0
815	10	-36.6667	-48.6667	64	3	0
816	10	-45	-52	56	3	0
817	10	-54	-56	44	3	0
818	10	-59	-57.5	35	3	0
819	10	-61.5	-57.5	22.5	3	0
820	10	-64	-57	13	2	0
821	10	-65	-57	2	2	0
822	10	-33.3333	-33	73.3333	3	0
823	10	-40	-40	60	3	0
824	10	-47	-40	53	3	5
825	10	-56	-44	46	3	5
826	10	-61.3333	-45.3333	35.3333	3	0
827	10	-66.4	-46.8	23.2	3	0
828	10	-67.3333	-47.3333	13	2	0
829	10	-70	-48	3	2	0
830	10	-37.2	-22.8	73.2	1	0
831	10	-45	-28.3333	63	3	0
832	10	-50	-30	53	3	5
833	10	-58.6667	-32	44.6667	3	5
834	10	-64.4	-34.8	34.8	3	5
835	10	-68	-35	26	3	0
836	10	-70	-37	13	2	0
837	10	-72	-38.6667	2.66667	2	0
838	10	-35.3333	-12.6667	71.3333	1	0
839	10	-47.6	-17.2	63.2	3	0
840	10	-52	-19.3333	52.6667	3	5
841	10	-57.3333	-21	43.3333	3	5
842	10	-66	-22	35	3	5
843	10	-70	-25	23	2	0
844	10	-70	-26	13	2	0
845	10	-72	-27.3333	2.66667	2	0
846	10	-33	-1	70	1	4
847	10	-44	-5	62	1	4
848	10	-54	-9	53	3	0
849	10	-60	-11	43	3	0
850	10	-64	-12	34	3	0
851	10	-69.3333	-15.3333	24	3	0
852	10	-70.6667	-15	12.6667	2	0
853	10	-72	-17	1	2	0
854	10	-27	-47	-19	2	1
855	10	-34	-55	-21	2	1
856	10	-41	-62	-19	2	1
857	10	-48	-69	-17	2	0
858	10	-10.6667	-100.667	14	4	0
859	10	-16	-99	20	4	0
860	10	-24	-96	27	4	0
861	10	-28.8571	-91.1429	32.8571	4	0
862	10	-15.3333	70	22.6667	1	0
863	10	-20	64	33	1	0
864	10	-27	48.6667	44.6667	1	0
865	10	-32	37	48	1	7
866	10	-36	22	57	1	0
867	10	-36.5	11	60.5	1	4
868	10	-28	60	29	1	0
869	10	-30.8	52.4	36.8	1	7
870	10	-40.8571	35.1429	44.8571	1	7
871	10	-43.2	27.6	48.8	1	0
872	10	-46	54	13	1	0
873	10	-50	48	22	1	7
874	10	-54	30	33	1	7
875	10	-55	17	38	1	0
876	10	-56	2	48	1	0
877	10	-54	-6.66667	52.6667	1	0
878	10	-53	18	-37	2	0
879	10	-60	11.3333	-31.3333	2	0
880	10	-65.5	2.5	-25.5	2	0
881	10	-69	-4	-21	2	0
882	10	-72	-13	-16	2	0
883	10	-72.6667	-23	-11.3333	2	0
884	11	-27	-6	-42	2	0
885	11	-39	-3	-48	2	0
886	11	-48	-1	-45	2	0
887	11	-58	4.66667	-36.6667	2	0
888	11	-28.6667	-18	-32.6667	2	0
889	11	-39.3333	-18.6667	-36	2	0
890	11	-51.3333	-16	-37.3333	2	0
891	11	-62	-10.6667	-35.3333	2	0
892	11	-28.8571	-66.8571	-17.7143	2	0
893	11	-36.8	-60.8	-19.6	2	1
894	11	-45.3333	-56	-22.6667	2	1
895	11	-56.8571	-48.8571	-27.1429	2	1
896	11	-63.1429	-38.8571	-27.1429	2	0
897	11	-69.3333	-30.6667	-22	2	0
898	11	-30	-52	73	3	0
899	11	-36	-48.6667	68.6667	3	0
900	11	-45	-43	64	3	0
901	11	-53	-35	60	3	0
902	11	-58.6667	-28	54.6667	3	0
903	11	-65.3333	-22	47.3333	3	0
904	11	-66	-18	37	3	0
905	11	-69.1429	-11.1429	28.8571	3	0
906	11	-14	60.4	34.8	1	0
907	11	-23	59	35	1	0
908	11	-32	55.3333	31.3333	1	7
909	11	-42	50.6667	29.3333	1	7
910	11	-48.4	43.2	27.2	1	7
911	11	-53.5	36.5	24.5	1	7
912	11	-61.5	31	21.5	1	0
913	11	-64.8	21.2	17.2	1	0
914	11	-32.6667	-88	33.3333	4	0
915	11	-40	-85	33	3	0
916	11	-46	-80	29	3	0
917	11	-51	-74	26	3	0
918	11	-58	-66	23	3	0
919	11	-64	-57.3333	21.3333	3	0
920	11	-67.2	-47.2	19.6	3	0
921	11	-70	-39	16	2	0
922	11	14	9	-40	2	0
923	11	23	20.5	-39.5	2	0
924	11	29	25	-36	2	0
925	11	37.2	26.8	-29.6	2	0
926	11	54.4	19.2	-16.8	2	0
927	11	30	-12.6667	-40.6667	2	0
928	11	41.3333	-12	-39.3333	2	0
929	11	53	-8	-39	2	0
930	11	60	-6	-32	2	0
931	11	56	-39	-27	2	0
932	11	63	-33	-25	2	0
933	11	68	-25	-21	2	0
934	11	21	68	20	1	0
935	11	30	64	18	1	0
936	11	47.2	51.2	17.2	1	0
937	11	51	40.5	15.5	1	7
938	11	56.6667	32.6667	14	1	0
939	11	-20.8	-8.4	-31.2	2	0
940	11	-20.5	2.5	-33	2	0
941	11	-23	16	-36	2	0
942	11	-31	22.6667	-34.6667	2	0
943	11	-39	26	-33	2	0
944	11	-47	26	-26	2	0
945	11	-16	-77	60	3	3
946	11	-25.2	-72.8	62.4	3	0
947	11	-36	-70	61	3	0
948	11	-46	-63	57	3	0
949	11	-52	-54	55	3	0
950	11	-57	-50	49	3	0
951	11	-62.8	-41.2	46.4	3	0
952	11	-67.1429	-32.8571	40.8571	3	0
953	11	-69.6	-26.8	32.8	3	0
954	11	-70	-20	23	3	0
955	11	26	-90	33	4	0
956	11	34.6667	-85.3333	32	3	0
957	11	43	-79	30	3	0
958	11	48.6667	-71.3333	26	3	0
959	11	58	-64	21	3	0
960	11	61.2	-56.4	18.8	3	0
961	11	66	-47.3333	14.6667	2	0
962	11	68	-37	14	2	0
963	11	23	-62.5	71.5	3	0
964	11	31	-62	67	3	0
965	11	37	-54	66	3	0
966	11	43	-50	62	3	0
967	11	52	-42	55	3	0
968	11	58.8	-35.2	48.4	3	5
969	11	63	-31	40	3	5
970	11	66	-26.6667	28.6667	3	0
971	11	67.2	-14.8	10.8	3	0
972	11	31.5	-11.5	74	1	0
973	11	39.3333	-12.6667	68	1	0
974	11	46	-9	62	1	0
975	11	49	-5	54	1	4
976	11	56	-2.66667	47.3333	1	0
977	11	61.3333	-3	37	1	0
978	11	65	-2	27	3	0
979	11	65.3333	1.33333	17	1	0
980	11	3	47	53	1	0
981	11	12.8571	48.8571	50.8571	1	0
982	11	21.3333	44.6667	48	1	0
983	11	30.4	43.2	43.2	1	7
984	11	39.3333	41	38.6667	1	7
985	11	47	36.6667	35.3333	1	7
986	11	58.5	23.5	24.5	1	0
987	12	9.33333	-20.6667	84	1	0
988	12	22.6667	-1.33333	76	1	0
989	12	28.8571	2.85714	70.8571	1	4
990	12	34	7.33333	64.6667	1	4
991	12	38	13.3333	61.3333	1	4
992	12	15	-31	84	3	0
993	12	21	-26	81	3	0
994	12	25	-21	76.5	1	0
995	12	30	-12.6667	75.3333	1	0
996	12	49	10	53	1	4
997	12	15	-48	82	3	0
998	12	44	-21	68	1	0
999	12	49.2	-14.8	61.6	3	0
1000	12	31	-44	72	3	0
1001	12	40.6667	-38.6667	68	3	0
1002	12	55.3333	-23.3333	58	3	0
1003	12	25	-68	65	3	0
1004	12	35.2	-63.6	63.2	3	0
1005	12	43	-56.5	60.5	3	0
1006	12	52	-50	56	3	0
1007	12	62	-33	45	3	5
1008	12	65	-27	40	3	5
1009	12	65.2	-18.4	32.8	3	0
1010	12	30	-73	57	3	3
1011	12	39	-68	55	3	0
1012	12	47.3333	-61.3333	52	3	0
1013	12	54	-55.3333	48.6667	3	0
1014	12	59	-47.3333	43.3333	3	0
1015	12	63	-40	38	3	5
1016	12	66	-32.6667	32.6667	3	5
1017	12	65.6	-25.2	27.2	3	0
1018	12	29	-81	46	3	3
1019	12	40.6667	-75.3333	44	3	0
1020	12	50	-69	40	3	0
1021	12	56	-63	36	3	0
1022	12	60	-56	31	3	0
1023	12	64.6667	-48	24.6667	3	0
1024	12	66.8	-38.8	21.6	2	0
1025	12	68.4	-29.2	16.8	2	0
1026	12	29	-85.5	39	3	0
1027	12	40.8	-80.4	35.2	3	0
1028	12	48	-74.6667	30.6667	3	0
1029	12	54.6667	-68	27.3333	3	0
1030	12	60	-60.6667	21.3333	3	0
1031	12	64	-53	16	2	0
1032	12	67.2	-44.4	12.8	2	0
1033	12	69	-36.6667	8.66667	2	0
1034	12	13	1	-26	5	0
1035	12	15	8.5	-30.5	2	0
1036	12	16	16	-38	2	0
1037	12	25	19	-41	2	0
1038	12	17.1429	0.857143	-38.8571	2	0
1039	12	23	-7.33333	-41	2	0
1040	12	32.6667	-12	-40.6667	2	0
1041	12	45	-13	-38	2	0
1042	12	37.3333	4	-43.3333	2	0
1043	12	52	2	-40	2	0
1044	12	58.8	-3.6	-33.2	2	0
1045	12	64	-9	-26	2	0
1046	12	67	-15	-18	2	0
1047	12	70	-21	-10	2	0
1048	12	72	-27	-2	2	0
1049	12	71	-35	4.5	2	0
1050	12	45	15	-40	2	0
1051	12	53	12	-34	2	0
1052	12	58.8	5.6	-27.2	2	0
1053	12	64	-1	-20	2	0
1054	12	67	-6	-11	2	0
1055	12	68	-11.3333	-2.66667	2	0
1056	12	69	-18	3	2	0
1057	12	68.8	-25.2	10.4	2	0
1058	12	67	-11	12	3	0
1059	12	67	-18.5	17	3	0
1060	12	62	10.6667	2.66667	1	6
1061	12	60	25.3333	4.66667	1	6
1062	12	61.3333	17	13.3333	1	6
1063	12	61.1429	7.42857	19.1429	1	0
1064	12	63	3	25.3333	1	0
1065	12	63	-1	33	1	0
1066	12	45	49	-12	1	0
1067	12	52.5	46.5	-2.5	1	0
1068	12	56	41	5	1	0
1069	12	57	32	12	1	6
1070	12	60	24.6667	19.3333	1	0
1071	12	61	18	26	1	0
1072	12	61.2	11.6	32.8	1	0
1073	12	59	5	39	1	0
1074	12	42.6667	58	-2.66667	1	0
1075	12	47.5	53.5	5	1	0
1076	12	50.5	45	11.5	1	0
1077	12	53.3333	38	18.6667	1	7
1078	12	55.5	31.5	26.5	1	7
1079	12	55.5	24.5	34.5	1	0
1080	12	54.5	17	39.5	1	0
1081	12	35	63	6	1	0
1082	12	42	58	12	1	0
1083	12	46	51	20	1	7
1084	12	48	43	24	1	7
1085	12	50	35	32	1	7
1086	12	51	30	39	1	7
1087	12	50	21.3333	46.6667	1	0
1088	12	46.2857	14.8571	53.1429	1	4
1089	12	1	-5	50.6667	1	0
1090	12	-0.4	-0.4	58.4	1	0
1091	12	-2	12	67	1	0
1092	12	3	18	71	1	0
1093	12	10	22.8	68.4	1	0
1094	12	20	26	66	1	0
1095	12	28	30	59	1	0
1096	12	34	32.6667	53.3333	1	0
1097	12	-1	41	-10	1	0
1098	12	-1.6	48.8	-1.2	1	0
1099	12	-2	56.6667	8.66667	1	0
1100	12	-1.14286	65.1429	16.8571	1	0
1101	12	5	68	23	1	0
1102	12	14.8571	66.8571	24.8571	1	0
1103	12	25	62.6667	24.6667	1	0
1104	12	-2	43	-18	1	0
1105	12	-1	37.3333	-25.3333	1	0
1106	12	9	34.6667	-26.6667	1	0
1107	12	19	35.3333	-25.3333	1	0
1108	13	-67.2	-50.8	-0.4	2	0
1109	13	-66.8571	-51.1429	12.8571	2	0
1110	13	-65	-50	22	3	0
1111	13	-64	-50	34	3	0
1112	13	-62	-46.6667	44.6667	3	0
1113	13	-56.8	-44.8	54.8	3	0
1114	13	-48	-42	62	3	0
1115	13	-41.2	-38.8	71.2	3	0
1116	13	-51.3333	-71.3333	35	3	0
1117	13	-56	-62	42	3	0
1118	13	-58	-51	48	3	0
1119	13	-58	-41	53	3	0
1120	13	-58	-33	56	3	0
1121	13	-56	-24	58	3	0
1122	13	-52.5	-14.5	57.5	3	0
1123	13	-49.2	-5.6	60.8	1	0
1124	13	-44	1	63	1	4
1125	13	-38	12	63	1	4
1126	14	61.3333	2	42.6667	1	0
1127	14	65	3	32	1	0
1128	14	66.6667	2.66667	21	1	0
1129	14	37	-9	71	1	0
1130	14	49	-10	61	1	0
1131	14	67	-7	31	3	0
1132	14	68	-7	20	3	0
1133	14	69	-5	9	3	0
1134	14	67.3333	-5.33333	-2	2	0
1135	14	52	-19	62	3	0
1136	14	61	-19.3333	52.6667	3	0
1137	14	64	-18	41	3	0
1138	14	68	-18	30	3	0
1139	14	70	-16.6667	17.3333	3	0
1140	14	70	-17	7	2	0
1141	14	70	-14	-3	2	0
1142	14	43	-30	71	3	0
1143	14	52	-29.3333	62.6667	3	0
1144	14	60	-27	51	3	5
1145	14	67.3333	-28.6667	40.6667	3	5
1146	14	70	-27	29	3	0
1147	14	69.3333	-28	16.6667	2	0
1148	14	72	-26	7	2	0
1149	14	73	-25	-3	2	0
1150	14	48	-39	62	3	0
1151	14	58.6667	-37.3333	51.3333	3	5
1152	14	67.3333	-36.6667	27.3333	3	0
1153	14	71	-38	17	2	0
1154	14	73.2	-36.4	6.8	2	0
1155	14	72	-34.6667	-4.66667	2	0
1156	14	43.2	-50.8	65.2	3	0
1157	14	52	-50	59	3	0
1158	14	59	-49.5	49.5	3	0
1159	14	63	-48	39	3	0
1160	14	66	-48	27	3	0
1161	14	68.6667	-46.6667	16	2	0
1162	14	69	-46	6	2	0
1163	14	71	-45.3333	-4.66667	2	0
1164	14	40	-60	65	3	0
1165	14	48	-60	56	3	0
1166	14	54	-59	47	3	0
1167	14	59.5	-57.5	37.5	3	0
1168	14	62	-58	26	3	0
1169	14	66	-55	4	2	0
1170	14	66	-55	-7	2	0
1171	14	35	-68	61	3	0
1172	14	43	-68	54	3	0
1173	14	49.3333	-67.3333	44	3	0
1174	14	54.8	-67.2	34.4	3	0
1175	14	57	-66	24	3	0
1176	14	60	-65.3333	13.3333	2	0
1177	14	61.3333	-64	2.66667	2	0
1178	14	61	-63.3333	-8.66667	2	0
1179	14	35.2	27.6	-34.8	2	0
1180	14	43.2	24.8	-29.6	2	0
1181	14	53	20	-25	2	0
1182	14	56	13	-21	2	0
1183	14	61	5	-18	2	0
1184	14	39.3333	3	-46	2	0
1185	14	51	-2	-45	2	0
1186	14	56.5	-7.5	-39	2	0
1187	14	61	-13	-30	2	0
1188	14	47	-38	-29	2	1
1189	14	58	-39	-26	2	0
1190	14	10	50	54	1	0
1191	14	19.2	43.2	55.6	1	0
1192	14	25	37	57	1	0
1193	14	33.3333	30	59.3333	1	0
1194	14	10.8	72.8	19.6	1	0
1195	14	17.5	68.5	25	1	0
1196	14	41	50	34	1	7
1197	14	43	41	40	1	7
1198	14	48	32.6667	43.3333	1	7
1199	14	27	71.3333	-1.33333	1	0
1200	14	34	66	3	1	0
1201	14	50.6667	46	15.3333	1	0
1202	14	56	36	21	1	0
1203	14	62	19.3333	28.6667	1	0
1204	14	2	-55	69	3	0
1205	14	6.66667	-60	80.6667	3	0
1206	14	27	-51	78	3	0
1207	14	33	-98	2	4	0
1208	14	34.6667	-96	2.66667	4	0
1209	14	36.4	-94.8	4.8	4	2
1210	14	39	-92.6667	6.66667	4	2
1211	14	42	-90	7	4	2
1212	14	43	-88	9	4	2
1213	14	45	-86	9	4	2
1214	14	47	-84	11	4	2
1215	14	50	-82	12	4	2
1216	14	51	-80	13	4	2
1217	14	52.8	-76.8	14.4	4	2
1218	14	54	-74	15	4	2
1219	14	27.6	-101.2	5.2	4	0
1220	14	30	-100	5	4	0
1221	14	32.8	-96.8	6.4	4	0
1222	14	35	-95	8	4	2
1223	14	36.6667	-93.3333	10	4	2
1224	14	39.2	-91.2	10.8	4	2
1225	14	41	-89	12	4	2
1226	14	45.3333	-85.3333	14	4	2
1227	14	48.6667	-82.6667	14	4	2
1228	14	49.3333	-80.6667	16.6667	4	2
1229	14	51.2	-77.2	17.6	4	2
1230	14	53	-74	19	3	2
1231	14	54.6667	-72	18.6667	3	0
1232	14	55	-70	21	3	0
1233	14	26.6667	-101.333	8	4	0
1234	14	29.3333	-100	8.66667	4	0
1235	14	31	-98	9	4	0
1236	14	33.3333	-96	11.3333	4	0
1237	14	35.5	-93.5	13.5	3	0
1238	14	38	-91.3333	13.3333	3	2
1239	14	40	-89	14	3	2
1240	14	42	-87	16	3	2
1241	14	44.5	-85.5	17	3	2
1242	14	46.6667	-83.3333	18	3	2
1243	14	48	-81	19	3	2
1244	14	50	-78	20	3	2
1245	14	52	-76	20	3	2
1246	14	53	-73	22	3	0
1247	14	-90	126	72	1	0
1248	14	22.8571	-103.143	8.85714	4	0
1249	14	25	-102	10	4	0
1250	14	27	-100	11	4	0
1251	14	29.3333	-98	13.3333	4	0
1252	14	32	-96	15	4	0
1253	14	34	-94	16	4	0
1254	14	35	-92	17	3	0
1255	14	39	-90	17	3	2
1256	14	41	-88	19	3	2
1257	14	43	-86	20	3	2
1258	14	44.5	-83.5	21	3	2
1259	14	47	-81	22	3	2
1260	14	48.6667	-78	22.6667	3	0
1261	14	50	-76.6667	23.3333	3	0
1262	14	52	-74	24	3	0
1263	14	53	-71	25	3	0
1264	14	22.8	-101.6	13.2	4	0
1265	14	26	-100	15	4	0
1266	14	28.4	-96.8	16.8	4	0
1267	14	30.6667	-95.3333	18	4	0
1268	14	33.3333	-94.6667	18	3	0
1269	14	35	-93	20	3	0
1270	14	37.2	-90.8	20.4	3	0
1271	14	40	-88	22	3	0
1272	14	42	-86	23	3	0
1273	14	44	-84	25	3	0
1274	14	45	-82	25	3	0
1275	14	48	-80	26	3	0
1276	14	49.5	-76.5	27	3	0
1277	14	50	-74	27	3	0
1278	14	52	-72	29	3	0
1279	14	19.3333	-102.667	14	4	0
1280	14	21	-101.5	16.5	4	0
1281	14	23.3333	-100	16.6667	4	0
1282	14	26	-98	19	4	0
1283	14	28	-96	20	4	0
1284	14	31	-94.6667	20.6667	4	0
1285	14	32	-92	22	3	0
1286	14	35	-91.3333	23	3	0
1287	14	36.8571	-89.1429	24.8571	3	0
1288	14	39.3333	-87.3333	26	3	0
1289	14	42	-84.6667	26.6667	3	0
1290	14	44	-82	29	3	0
1291	14	46	-80	29	3	0
1292	14	47	-77	30	3	0
1293	14	48.6667	-75.3333	32	3	0
1294	14	50	-73	32	3	0
1295	14	19	-101.5	18.5	4	0
1296	14	21.3333	-99	20.6667	4	0
1297	14	24.5	-97	21.5	4	0
1298	14	26.8	-95.2	22.8	4	0
1299	14	28.6667	-93.3333	24	4	0
1300	14	31	-92	25	3	0
1301	14	33.3333	-90.6667	26	3	0
1302	14	36	-89	28	3	0
1303	14	38	-87	29	3	0
1304	14	40.6667	-84.6667	30	3	0
1305	14	42.5	-83	31.5	3	0
1306	14	44	-80.6667	31.3333	3	0
1307	14	46	-78.6667	33.3333	3	0
1308	14	48	-76	35	3	0
1309	14	49	-73	35	3	0
1310	14	20	-99.3333	23.3333	4	0
1311	14	22	-97	25	4	0
1312	14	24.4	-95.2	24.8	4	0
1313	14	27	-94	27	4	0
1314	14	29	-93	28	3	0
1315	14	31.3333	-91.3333	29	3	0
1316	14	34	-89	31	3	0
1317	14	36.6667	-86.6667	32	3	0
1318	14	40	-84	32	3	0
1319	14	40.6667	-83.3333	34	3	0
1320	14	43	-81.3333	35.3333	3	0
1321	14	45	-78	37	3	0

## Sheet: Figure2B
Time_seconds	SwitchElectrode_HighGammaAmp	MaintainElectrode_HighGammaAmp	ButtonPress			SwitchElectrode_SwitchTrials	SwitchElectrode_MaintainTrials	MaintainElectrode_SwitchTrials	MaintainElectrode_MaintainTrials
0	-0.121372	-0.123534	0			0.101498	0.00807452	-0.0240592	0.00807452
0.00195312	-0.1156	-0.123893	0			0.0860046	-0.0103017	0.0954407	0.0510221
0.00390625	-0.104951	-0.125681	0			-0.0036943	-0.0381944	0.129392	-0.0381944
0.00585938	-0.0980236	-0.129297	0			0.222019	-0.120402	-0.100748	-0.120493
0.0078125	-0.0935851	-0.135012	0			0.0702735	-0.185665	-0.0984716	-0.0688354
0.00976562	-0.090318	-0.140519	0			0.043868	-0.0480067	-0.0226977	0.017513
0.0117188	-0.0877442	-0.144549	0			0.0774194	-0.0177396	-0.00181768	0.0376805
0.0136719	-0.0856682	-0.14755	0			0.0496952	-0.0502077	-0.0227959	-0.0792015
0.015625	-0.0840454	-0.14985	0			0.0408201	-0.158122	-0.080381	-0.165937
0.0175781	-0.0829482	-0.151577	0			0.0154805	-0.0846626	-0.0404352	-0.0523698
0.0195312	-0.0825747	-0.152633	0			0.0516665	-0.0158374	-0.101108	0.0212618
0.0214844	-0.08328	-0.152829	0			0.00514745	-0.11279	-0.114084	-0.0986808
0.0234375	-0.0855469	-0.152062	0			0.0798663	-0.113368	-0.0486074	-0.115708
0.0253906	-0.0885991	-0.15026	0			0.168049	-0.00743645	0.0379785	0.0924357
0.0273438	-0.0894917	-0.147275	0			0.112489	0.0137308	-0.0703261	0.0500147
0.0292969	-0.0875367	-0.14276	0			0.063674	0.00441916	-0.189322	-0.027149
0.03125	-0.0805052	-0.135923	0			0.0920394	-0.00742605	0.0846126	0.16093
0.0332031	-0.07508	-0.126425	0			-0.0461288	-0.0179261	0.0595197	0.0988859
0.0351562	-0.0724444	-0.119653	0			0.0787395	-0.0303435	-0.10147	0.100334
0.0371094	-0.0711399	-0.114914	0			0.0431183	-0.0507635	-0.143545	-0.0614119
0.0390625	-0.0707532	-0.111757	0			0.176764	-0.00755831	-0.0323141	-0.00202337
0.0410156	-0.0710929	-0.110178	0			0.0712897	-0.0558514	-0.0823822	-0.0278895
0.0429688	-0.0717145	-0.110315	0			0.126839	0.235476	-0.0670304	0.121987
0.0449219	-0.0722304	-0.112393	0			0.11564	-0.0072635	-0.0462738	-0.0514035
0.046875	-0.0726594	-0.116948	0			0.0409051	-0.0109714	-0.210092	-0.109585
0.0488281	-0.0730652	-0.126249	0			-0.073952	-0.114282	-0.184772	-0.0952544
0.0507812	-0.0734385	-0.134636	0			0.0817587	-0.0133644	-0.0405539	0.0289088
0.0527344	-0.0737148	-0.1402	0			0.0660127	0.0368512	-0.139154	-0.0391794
0.0546875	-0.0738013	-0.144328	0			0.0678487	-0.0336346	0.0405384	-0.0336346
0.0566406	-0.073592	-0.147226	0			0.0414566	-0.0101189	-0.0297612	-0.0717317
0.0585938	-0.072978	-0.149159	0			0.113873	-0.0667324	-0.0852908	0.0385677
0.0605469	-0.0718798	-0.150442	0			0.0651596	0.119389	-0.106368	0.0889661
0.0625	-0.0703279	-0.151312	0			0.103089	0.0606659	-0.0217988	0.00504339
0.0644531	-0.0685198	-0.151884	0			0.103503	-0.0198509	-0.0615644	-0.106789
0.0664062	-0.0667012	-0.152069	0			0.0649615	0.0594906	-0.116458	-0.0274989
0.0683594	-0.0649826	-0.151418	0
0.0703125	-0.0632847	-0.149092	0
0.0722656	-0.0613597	-0.14388	0
0.0742188	-0.058826	-0.137721	0
0.0761719	-0.0552139	-0.134267	0
0.078125	-0.0501622	-0.132499	0
0.0800781	-0.0445753	-0.131824	0
0.0820312	-0.0401733	-0.131692	0
0.0839844	-0.0371284	-0.131605	0
0.0859375	-0.0351816	-0.131266	0
0.0878906	-0.0340366	-0.130499	0
0.0898438	-0.0334005	-0.129136	0
0.0917969	-0.0330027	-0.127045	0
0.09375	-0.0325896	-0.124205	0
0.0957031	-0.0318928	-0.120653	0
0.0976562	-0.030568	-0.116234	0
0.0996094	-0.0280946	-0.110086	0
0.101562	-0.0238264	-0.0984115	0
0.103516	-0.0198013	-0.0937188	0
0.105469	-0.017795	-0.0916607	0
0.107422	-0.0169941	-0.0912689	0
0.109375	-0.0166457	-0.0923219	0
0.111328	-0.016149	-0.0950221	0
0.113281	-0.0150006	-0.0996904	0
0.115234	-0.0127996	-0.105344	0
0.117188	-0.0106216	-0.112452	0
0.119141	-0.00956465	-0.119833	0
0.121094	-0.00886003	-0.123872	0
0.123047	-0.00808808	-0.126482	0
0.125	-0.00712547	-0.12824	0
0.126953	-0.00594225	-0.129259	0
0.128906	-0.00457189	-0.129485	0
0.130859	-0.00319594	-0.128808	0
0.132812	-0.002279	-0.127101	0
0.134766	-0.00251669	-0.124315	0
0.136719	-0.004323	-0.121124	0
0.138672	-0.00714571	-0.119061	0
0.140625	-0.0100024	-0.118634	0
0.142578	-0.0125059	-0.119703	0
0.144531	-0.0146441	-0.122021	0
0.146484	-0.0165273	-0.125274	0
0.148438	-0.0182635	-0.129063	0
0.150391	-0.0198568	-0.132921	0
0.152344	-0.0211584	-0.136375	0
0.154297	-0.0218672	-0.138985	0
0.15625	-0.0215562	-0.140276	0
0.158203	-0.0197221	-0.139448	0
0.160156	-0.0159719	-0.13456	0
0.162109	-0.0108378	-0.132864	0
0.164062	-0.00541713	-0.13389	0
0.166016	0.00101027	-0.136813	0
0.167969	0.00769747	-0.140927	0
0.169922	0.0114689	-0.144635	0
0.171875	0.0143722	-0.146964	0
0.173828	0.0172709	-0.147785	0
0.175781	0.0202797	-0.14701	0
0.177734	0.0211007	-0.14426	0
0.179688	0.0174082	-0.138148	0
0.181641	0.0121801	-0.131047	0
0.183594	0.00848216	-0.1271	0
0.185547	0.00551048	-0.124266	0
0.1875	0.00293108	-0.121687	0
0.189453	0.000593658	-0.118967	0
0.191406	-0.00158655	-0.116062	0
0.193359	-0.00362565	-0.113195	0
0.195312	-0.00529	-0.110661	0
0.197266	-0.00577768	-0.108494	0
0.199219	-0.00393248	-0.105804	0
0.201172	0.00168793	-0.101673	0
0.203125	0.00767711	-0.0964466	0
0.205078	0.0115438	-0.0906366	0
0.207031	0.0143551	-0.0844595	0
0.208984	0.0164959	-0.0778863	0
0.210938	0.0181206	-0.0708693	0
0.212891	0.0193569	-0.064863	0
0.214844	0.0203804	-0.0615153	0
0.216797	0.0213853	-0.0606457	0
0.21875	0.0225944	-0.0617424	0
0.220703	0.0243363	-0.0641011	0
0.222656	0.0271068	-0.066838	0
0.224609	0.0317123	-0.0692675	0
0.226562	0.0410439	-0.071093	0
0.228516	0.0476694	-0.0722382	0
0.230469	0.0510099	-0.0727202	0
0.232422	0.0526358	-0.0726365	0
0.234375	0.0532308	-0.0721803	0
0.236328	0.0532847	-0.0716096	0
0.238281	0.0531596	-0.071095	0
0.240234	0.0530794	-0.0705572	0
0.242188	0.0531382	-0.069768	0
0.244141	0.0533247	-0.0685698	0
0.246094	0.0535421	-0.0669298	0
0.248047	0.0536113	-0.0648987	0
0.25	0.0532375	-0.0625593	0
0.251953	0.0519399	-0.0599721	0
0.253906	0.0489209	-0.0571112	0
0.255859	0.0420487	-0.0538632	0
0.257812	0.0352438	-0.0507196	0
0.259766	0.0319008	-0.0474899	0
0.261719	0.0301646	-0.0439085	0
0.263672	0.029518	-0.0399354	0
0.265625	0.0297789	-0.0357881	0
0.267578	0.0309517	-0.0320108	0
0.269531	0.0332456	-0.0291836	0
0.271484	0.037118	-0.0276479	0
0.273438	0.0420029	-0.02761	0
0.275391	0.0454737	-0.0293138	0
0.277344	0.0477892	-0.0332494	0
0.279297	0.0495723	-0.0410521	0
0.28125	0.0512842	-0.0499252	0
0.283203	0.0533189	-0.0550249	0
0.285156	0.0559973	-0.0583016	0
0.287109	0.0594928	-0.0602137	0
0.289062	0.063609	-0.0609213	0
0.291016	0.0673973	-0.0604756	0
0.292969	0.0698722	-0.058835	0
0.294922	0.07079	-0.0557324	0
0.296875	0.070399	-0.0495045	0
0.298828	0.0692865	-0.0467128	0
0.300781	0.0679414	-0.0442757	0
0.302734	0.0664917	-0.0411195	0
0.304688	0.0649237	-0.0382261	0
0.306641	0.0633204	-0.0359154	0
0.308594	0.0619154	-0.0340593	0
0.310547	0.0608984	-0.0324023	0
0.3125	0.0602801	-0.0307125	0
0.314453	0.059975	-0.0289093	0
0.316406	0.0598939	-0.0272137	0
0.318359	0.0599611	-0.0260879	0
0.320312	0.0600945	-0.0259426	0
0.322266	0.0601903	-0.0271551	0
0.324219	0.0601231	-0.0303317	0
0.326172	0.0597452	-0.0337536	0
0.328125	0.0588687	-0.034611	0
0.330078	0.0572216	-0.0339243	0
0.332031	0.0543636	-0.0325876	0
0.333984	0.0496715	-0.0311286	0
0.335938	0.0445274	-0.0298423	0
0.337891	0.0412025	-0.0289308	0
0.339844	0.0390888	-0.0285298	0
0.341797	0.0375822	-0.0286891	0
0.34375	0.0362896	-0.0293706	0
0.345703	0.0349638	-0.0304149	0
0.347656	0.0334348	-0.0314611	0
0.349609	0.0314895	-0.0320472	0
0.351562	0.0287086	-0.0319413	0
0.353516	0.024534	-0.0311516	0
0.355469	0.0210088	-0.0296372	0
0.357422	0.019661	-0.0270944	0
0.359375	0.0198035	-0.0228805	0
0.361328	0.021023	-0.0163127	0
0.363281	0.0231182	-0.00828483	0
0.365234	0.02571	0.00130251	0
0.367188	0.028	0.0106463	0
0.369141	0.0294238	0.0156302	0
0.371094	0.0299336	0.0177574	0
0.373047	0.0296576	0.0168702	0
0.375	0.028714	0.00931895	0
0.376953	0.027187	0.00584811	0
0.378906	0.0252817	0.00457738	0
0.380859	0.0236958	0.00438508	0
0.382812	0.0233759	0.00494352	0
0.384766	0.0245571	0.00615844	0
0.386719	0.0264543	0.00802461	0
0.388672	0.0280105	0.0105574	0
0.390625	0.0288532	0.0137459	0
0.392578	0.0289969	0.0175126	0
0.394531	0.0285831	0.0216827	0
0.396484	0.0278164	0.025985	0
0.398438	0.0269093	0.030111	0
0.400391	0.0260166	0.0338266	0
0.402344	0.0252009	0.0370781	0
0.404297	0.02446	0.0400047	0
0.40625	0.0238441	0.0428509	0
0.408203	0.023605	0.0458559	0
0.410156	0.0241531	0.0492134	0
0.412109	0.025821	0.0531136	0
0.414062	0.0287234	0.0577648	0
0.416016	0.0325136	0.0629992	0
0.417969	0.0363076	0.0676403	0
0.419922	0.0396485	0.0710465	0
0.421875	0.0427326	0.0733433	0
0.423828	0.0460665	0.0747337	0
0.425781	0.0504336	0.0754193	0
0.427734	0.0571326	0.0756585	0
0.429688	0.0637043	0.0757248	0
0.431641	0.067515	0.0757316	0
0.433594	0.0695944	0.0755453	0
0.435547	0.070392	0.0749059	0
0.4375	0.070313	0.0735879	0
0.439453	0.0702498	0.0715346	0
0.441406	0.0711022	0.069349	0
0.443359	0.0728801	0.0685532	0
0.445312	0.074764	0.069796	0
0.447266	0.0757592	0.0721252	0
0.449219	0.0752704	0.0742201	0
0.451172	0.0728279	0.0757966	0
0.453125	0.0677272	0.0769286	0
0.455078	0.0608866	0.077747	0
0.457031	0.0553448	0.0784912	0
0.458984	0.0499337	0.0795812	0
0.460938	0.0421045	0.0815021	0
0.462891	0.0354057	0.0845996	0
0.464844	0.0323593	0.0890199	0
0.466797	0.0310368	0.0946727	0
0.46875	0.0306269	0.101111	0
0.470703	0.0305906	0.107568	0
0.472656	0.030582	0.11338	0
0.474609	0.030466	0.118242	0
0.476562	0.0302614	0.122112	0
0.478516	0.0300459	0.125146	0
0.480469	0.0298805	0.127678	0
0.482422	0.0297618	0.130095	0
0.484375	0.029602	0.132656	0
0.486328	0.0292535	0.135366	0
0.488281	0.028565	0.138005	0
0.490234	0.0274641	0.140347	0
0.492188	0.0261493	0.142407	0
0.494141	0.0253277	0.144453	0
0.496094	0.02582	0.146836	0
0.498047	0.0279687	0.149847	0
0.5	0.031814	0.153733	0
0.501953	0.0375721	0.158777	0
0.503906	0.0469317	0.16506	0
0.505859	0.0557455	0.170726	0
0.507812	0.0605795	0.174387	0
0.509766	0.0634019	0.176463	0
0.511719	0.0649729	0.177582	0
0.513672	0.0658333	0.17826	0
0.515625	0.0664278	0.178843	0
0.517578	0.0670748	0.179618	0
0.519531	0.0679254	0.180919	0
0.521484	0.0689571	0.183144	0
0.523438	0.0700324	0.186747	0
0.525391	0.071003	0.192358	0
0.527344	0.0717433	0.201699	0
0.529297	0.0720949	0.212036	0
0.53125	0.0718451	0.218586	0
0.533203	0.0707914	0.22337	0
0.535156	0.0688083	0.226924	0
0.537109	0.0658319	0.229496	0
0.539062	0.0617836	0.231233	0
0.541016	0.0567593	0.232203	0
0.542969	0.0526715	0.232309	0
0.544922	0.0508205	0.231236	0
0.546875	0.0504094	0.23359	0
0.548828	0.050574	0.23588	0
0.550781	0.0508145	0.237111	0
0.552734	0.0507516	0.237601	0
0.554688	0.0499774	0.237489	0
0.556641	0.0485556	0.236916	0
0.558594	0.0472401	0.236048	0
0.560547	0.0461169	0.235016	0
0.5625	0.0448471	0.233896	0
0.564453	0.0430869	0.232797	0
0.566406	0.0405753	0.232027	0
0.568359	0.0372267	0.232167	0
0.570312	0.0331915	0.23394	0
0.572266	0.0286658	0.238185	0
0.574219	0.0236725	0.243245	0
0.576172	0.0182213	0.246175	0
0.578125	0.0128406	0.247643	0
0.580078	0.00864645	0.248157	0
0.582031	0.00653406	0.248082	0
0.583984	0.00529329	0.247765	0
0.585938	0.00286532	0.247581	0
0.587891	-0.00033892	0.247879	0
0.589844	-0.00440538	0.248908	0
0.591797	-0.0105788	0.250774	0
0.59375	-0.0193058	0.253391	0
0.595703	-0.0219869	0.256399	0
0.597656	-0.0218714	0.259223	0
0.599609	-0.0194563	0.261387	0
0.601562	-0.0147076	0.262552	0
0.603516	-0.0100734	0.262239	0
0.605469	-0.00738189	0.259256	0
0.607422	-0.00602824	0.255724	0
0.609375	-0.00546639	0.25503	0
0.611328	-0.00539154	0.255697	0
0.613281	-0.00572227	0.257091	0
0.615234	-0.00643551	0.258949	0
0.617188	-0.00713054	0.261242	0
0.619141	-0.00682993	0.264199	0
0.621094	-0.00498249	0.268585	0
0.623047	-0.00157351	0.278329	0
0.625	0.00329871	0.282883	0
0.626953	0.0094164	0.284318	0
0.628906	0.0161035	0.28392	0
0.630859	0.0224387	0.282109	0
0.632812	0.0280077	0.27897	0
0.634766	0.0327598	0.274402	0
0.636719	0.0367519	0.268413	0
0.638672	0.0401263	0.262224	0
0.640625	0.0431444	0.257171	0
0.642578	0.0461444	0.253223	0
0.644531	0.0494089	0.250042	0
0.646484	0.0530768	0.247259	0
0.648438	0.0571736	0.244456	0
0.650391	0.0616696	0.241185	0
0.652344	0.0664819	0.237256	0
0.654297	0.0714095	0.233006	0
0.65625	0.0760571	0.228416	0
0.658203	0.0799405	0.223424	0
0.660156	0.0827349	0.220099	0
0.662109	0.0843132	0.218956	0
0.664062	0.0846321	0.21937	0
0.666016	0.083671	0.220821	0
0.667969	0.081579	0.222986	0
0.669922	0.0790263	0.225711	0
0.671875	0.076716	0.228926	0
0.673828	0.0746996	0.23252	0
0.675781	0.072766	0.23624	0
0.677734	0.0708021	0.239696	0
0.679688	0.0689303	0.242475	0
0.681641	0.067499	0.244182	0
0.683594	0.0669492	0.244201	0
0.685547	0.0675386	0.241312	0
0.6875	0.0689191	0.241509	0
0.689453	0.0705748	0.244301	0
0.691406	0.0725151	0.247469	0
0.693359	0.0749777	0.249996	0
0.695312	0.0782254	0.251709	0
0.697266	0.0825635	0.252641	0
0.699219	0.0884451	0.252932	0
0.701172	0.0966257	0.252855	0
0.703125	0.106234	0.252716	0
0.705078	0.114227	0.252595	0
0.707031	0.121652	0.252181	0
0.708984	0.130752	0.250906	0
0.710938	0.13749	0.248082	0
0.712891	0.138791	0.242467	0
0.714844	0.136901	0.229514	0
0.716797	0.134715	0.224037	0
0.71875	0.132853	0.220437	0
0.720703	0.131065	0.217841	0
0.722656	0.129058	0.215857	0
0.724609	0.126494	0.214188	0
0.726562	0.122907	0.212475	0
0.728516	0.117435	0.210249	0
0.730469	0.109139	0.207042	0
0.732422	0.103951	0.202672	0
0.734375	0.101096	0.197618	0
0.736328	0.0998903	0.192696	0
0.738281	0.100093	0.188347	0
0.740234	0.101455	0.184733	0
0.742188	0.103375	0.181788	0
0.744141	0.105176	0.179284	0
0.746094	0.106613	0.177011	0
0.748047	0.107707	0.17485	0
0.75	0.108533	0.172745	0
0.751953	0.109129	0.170663	0
0.753906	0.109449	0.168545	0
0.755859	0.109307	0.166253	0
0.757812	0.108285	0.163605	0
0.759766	0.105417	0.160753	0
0.761719	0.0966635	0.158295	0
0.763672	0.092557	0.156484	0
0.765625	0.0905935	0.155194	0
0.767578	0.0893573	0.154192	0
0.769531	0.088098	0.15326	0
0.771484	0.0861259	0.152277	0
0.773438	0.0825333	0.151246	0
0.775391	0.0772822	0.150239	0
0.777344	0.0743782	0.149332	0
0.779297	0.0734384	0.148584	0
0.78125	0.0738388	0.148034	0
0.783203	0.0752674	0.147738	0
0.785156	0.0775677	0.147792	0
0.787109	0.0806735	0.14837	0
0.789062	0.0842489	0.149769	0
0.791016	0.0856125	0.152545	0
0.792969	0.0793949	0.157798	0
0.794922	0.07766	0.162021	0
0.796875	0.0778161	0.163904	0
0.798828	0.0792578	0.164775	0
0.800781	0.0820114	0.165378	0
0.802734	0.0861969	0.166216	0
0.804688	0.091349	0.167608	0
0.806641	0.0963546	0.16958	0
0.808594	0.100953	0.171994	0
0.810547	0.105429	0.174718	0
0.8125	0.110109	0.177635	0
0.814453	0.11525	0.180527	0
0.816406	0.120967	0.183047	0
0.818359	0.127201	0.184919	0
0.820312	0.133887	0.186078	0
0.822266	0.141131	0.186597	0
0.824219	0.14903	0.186588	0
0.826172	0.157186	0.186148	0
0.828125	0.164714	0.185328	0
0.830078	0.171068	0.184095	0
0.832031	0.175708	0.182299	0
0.833984	0.177937	0.179681	0
0.835938	0.177786	0.175963	0
0.837891	0.178176	0.171044	0
0.839844	0.181904	0.16529	0
0.841797	0.189438	0.159698	0
0.84375	0.192129	0.155175	0
0.845703	0.193237	0.152036	0
0.847656	0.193462	0.15033	0
0.849609	0.193078	0.150138	0
0.851562	0.192203	0.151808	0
0.853516	0.190876	0.156451	0
0.855469	0.189126	0.161896	0
0.857422	0.187094	0.164749	0
0.859375	0.185098	0.166515	0
0.861328	0.183565	0.167853	0
0.863281	0.182849	0.169045	0
0.865234	0.182775	0.170176	0
0.867188	0.182443	0.171226	0
0.869141	0.181285	0.172097	0
0.871094	0.179281	0.172643	0
0.873047	0.176661	0.172714	0
0.875	0.173891	0.172318	0
0.876953	0.171466	0.171926	0
0.878906	0.169635	0.172309	0
0.880859	0.168422	0.173952	0
0.882812	0.167727	0.177093	0
0.884766	0.167314	0.181711	0
0.886719	0.166702	0.186551	0
0.888672	0.165021	0.190232	0
0.890625	0.161834	0.192745	0
0.892578	0.159905	0.194434	0
0.894531	0.159137	0.195883	0
0.896484	0.158764	0.198025	0
0.898438	0.158374	0.201689	0
0.900391	0.157809	0.207009	0
0.902344	0.157086	0.213376	0
0.904297	0.156302	0.220548	0
0.90625	0.155583	0.228411	0
0.908203	0.155082	0.234782	0
0.910156	0.155013	0.239033	0
0.912109	0.155665	0.241625	0
0.914062	0.157319	0.242917	0
0.916016	0.159995	0.243153	0
0.917969	0.163064	0.242521	0
0.919922	0.165738	0.241196	0
0.921875	0.167813	0.239378	0
0.923828	0.169406	0.237345	0
0.925781	0.170802	0.235506	0
0.927734	0.172337	0.23437	0
0.929688	0.174042	0.234492	0
0.931641	0.175583	0.236636	0
0.933594	0.176495	0.242162	0
0.935547	0.176413	0.245161	0
0.9375	0.175399	0.245731	0
0.939453	0.174003	0.245022	0
0.941406	0.172664	0.243884	0
0.943359	0.171519	0.242951	0
0.945312	0.170604	0.242548	0
0.947266	0.169947	0.242736	0
0.949219	0.169587	0.243398	0
0.951172	0.169578	0.244382	0
0.953125	0.169992	0.245708	0
0.955078	0.170934	0.247592	0
0.957031	0.172573	0.250342	0
0.958984	0.175186	0.254403	0
0.960938	0.179162	0.260855	0
0.962891	0.184093	0.274133	0
0.964844	0.187785	0.27933	0
0.966797	0.18999	0.281983	0
0.96875	0.191095	0.282912	0
0.970703	0.191285	0.282491	0
0.972656	0.190475	0.281197	0
0.974609	0.188756	0.279932	0
0.976562	0.189694	0.279509	0
0.978516	0.195181	0.280155	0
0.980469	0.198636	0.281625	0
0.982422	0.200459	0.283066	0
0.984375	0.201178	0.283479	0
0.986328	0.200949	0.282835	0
0.988281	0.199744	0.281908	0
0.990234	0.197417	0.280999	0
0.992188	0.19382	0.280112	0
0.994141	0.188997	0.279292	0
0.996094	0.18334	0.278605	0
0.998047	0.177477	0.278079	0
1	0.172106	0.277696	0
1.00195	0.167854	0.277368	0
1.00391	0.165138	0.276883	0
1.00586	0.164321	0.275615	0
1.00781	0.166156	0.272162	0
1.00977	0.174396	0.270242	0
1.01172	0.178204	0.269964	0
1.01367	0.179829	0.270546	0
1.01562	0.180522	0.271683	0
1.01758	0.181001	0.273161	0
1.01953	0.18214	0.274746	0
1.02148	0.185197	0.276185	0
1.02344	0.190446	0.277245	0
1.02539	0.19391	0.277758	0
1.02734	0.195894	0.277639	0
1.0293	0.196904	0.276872	0
1.03125	0.197104	0.275437	0
1.0332	0.196438	0.27318	0
1.03516	0.194556	0.269656	0
1.03711	0.189994	0.264443	0
1.03906	0.186622	0.260324	0
1.04102	0.192626	0.258291	0
1.04297	0.194163	0.257654	0
1.04492	0.193609	0.257902	0
1.04688	0.191623	0.258757	0
1.04883	0.188403	0.260053	0
1.05078	0.184313	0.261474	0
1.05273	0.180116	0.262595	0
1.05469	0.176298	0.263142	0
1.05664	0.172808	0.263028	0
1.05859	0.169396	0.262266	0
1.06055	0.165776	0.260951	0
1.0625	0.161683	0.259311	0
1.06445	0.157023	0.257698	0
1.06641	0.152252	0.256438	0
1.06836	0.148072	0.255705	0
1.07031	0.144735	0.255543	0
1.07227	0.142303	0.255937	0
1.07422	0.140904	0.256855	0
1.07617	0.140731	0.258267	0
1.07812	0.141988	0.260153	0
1.08008	0.144907	0.262492	0
1.08203	0.149809	0.265245	0
1.08398	0.156705	0.268307	0
1.08594	0.163265	0.271422	0
1.08789	0.168273	0.273967	0
1.08984	0.171909	0.274955	0
1.0918	0.17429	0.274087	0
1.09375	0.175422	0.272073	0
1.0957	0.175262	0.269688	0
1.09766	0.174016	0.267532	0
1.09961	0.17279	0.265923	0
1.10156	0.172506	0.264919	0
1.10352	0.172992	0.264416	0
1.10547	0.173596	0.264226	0
1.10742	0.173465	0.264171	0
1.10938	0.171561	0.264163	0
1.11133	0.166567	0.2642	0
1.11328	0.161367	0.264338	0
1.11523	0.157613	0.264663	0
1.11719	0.154406	0.265283	0
1.11914	0.151311	0.266315	0
1.12109	0.148046	0.267867	0
1.12305	0.144268	0.269899	0
1.125	0.139606	0.271952	0
1.12695	0.133905	0.273297	0
1.12891	0.127851	0.273525	0
1.13086	0.12285	0.272581	0
1.13281	0.119373	0.270834	0
1.13477	0.11751	0.269142	0
1.13672	0.117579	0.268052	0
1.13867	0.119441	0.26756	0
1.14062	0.119896	0.267381	0
1.14258	0.118833	0.266868	0
1.14453	0.116957	0.264776	0
1.14648	0.114638	0.259061	0
1.14844	0.111977	0.251261	0
1.15039	0.108906	0.245838	0
1.15234	0.105266	0.240782	0
1.1543	0.100815	0.235133	0
1.15625	0.0951683	0.228262	0
1.1582	0.0882158	0.221302	0
1.16016	0.0820871	0.216041	0
1.16211	0.0776133	0.212251	0
1.16406	0.0743347	0.20955	0
1.16602	0.071937	0.20769	0
1.16797	0.070284	0.206493	0
1.16992	0.0693349	0.205776	0
1.17188	0.0690226	0.205276	0
1.17383	0.0690666	0.204588	0
1.17578	0.0689642	0.203198	0
1.17773	0.0683644	0.200546	0
1.17969	0.0672717	0.195896	0
1.18164	0.0660106	0.188924	0
1.18359	0.065044	0.184068	0
1.18555	0.0643997	0.181108	0
1.1875	0.0635016	0.179044	0
1.18945	0.0619287	0.176967	0
1.19141	0.0597152	0.174125	0
1.19336	0.0570748	0.170044	0
1.19531	0.0541445	0.164553	0
1.19727	0.050934	0.157802	0
1.19922	0.0474058	0.15011	0
1.20117	0.0435766	0.142562	0
1.20312	0.0395875	0.136395	0
1.20508	0.0356838	0.131505	0
1.20703	0.0321273	0.127583	0
1.20898	0.0291706	0.124455	0
1.21094	0.0270838	0.122058	0
1.21289	0.0261031	0.120387	0
1.21484	0.026353	0.119467	0
1.2168	0.0278826	0.119328	0
1.21875	0.0307917	0.119936	0
1.2207	0.0353826	0.12096	0
1.22266	0.0418755	0.121532	0
1.22461	0.0474076	0.120899	0
1.22656	0.050893	0.119502	0
1.22852	0.0528986	0.118859	0
1.23047	0.0537751	0.119597	0
1.23242	0.053618	0.121577	0
1.23438	0.0521791	0.123955	0
1.23633	0.048373	0.125252	0
1.23828	0.0410187	0.124538	0
1.24023	0.0391297	0.121285	0
1.24219	0.0392373	0.115715	0
1.24414	0.0398023	0.110399	0
1.24609	0.0392691	0.106326	0
1.24805	0.0367775	0.103548	0
1.25	0.0353385	0.10212	0
1.25195	0.0347288	0.102208	0
1.25391	0.0342723	0.104306	0
1.25586	0.0336122	0.109233	0
1.25781	0.0324926	0.112277	0
1.25977	0.030676	0.112797	0
1.26172	0.0280918	0.111442	0
1.26367	0.0255234	0.108409	0
1.26562	0.0240495	0.103729	0
1.26758	0.0235508	0.0973764	0
1.26953	0.0234334	0.0893344	0
1.27148	0.0233272	0.0798907	0
1.27344	0.0232069	0.0707686	0
1.27539	0.0232078	0.0634913	0
1.27734	0.0234836	0.0580835	0
1.2793	0.0241809	0.0543449	0
1.28125	0.0254901	0.0522526	0
1.2832	0.0278121	0.0521452	0
1.28516	0.0326879	0.0544406	0
1.28711	0.0367067	0.0564569	0
1.28906	0.035769	0.0573229	0
1.29102	0.0337569	0.0577072	0
1.29297	0.0316961	0.0578563	0
1.29492	0.0292509	0.0576653	0
1.29688	0.0255924	0.0569359	0
1.29883	0.0195286	0.0555926	0
1.30078	0.0158735	0.0537319	0
1.30273	0.0139416	0.0516053	0
1.30469	0.0131283	0.049587	0
1.30664	0.0133748	0.0480688	0
1.30859	0.0147683	0.0472835	0
1.31055	0.0174204	0.047172	0
1.3125	0.0212673	0.0474096	0
1.31445	0.0256788	0.0476107	0
1.31641	0.0297813	0.04748	0
1.31836	0.0332082	0.0467764	0
1.32031	0.035858	0.0451992	0
1.32227	0.0376312	0.0422277	0
1.32422	0.038416	0.0368302	0
1.32617	0.0381252	0.0309892	0
1.32812	0.0366848	0.0277431	0
1.33008	0.0340688	0.025995	0
1.33203	0.0308542	0.025174	0
1.33398	0.0285019	0.0250025	0
1.33594	0.0274845	0.0253313	0
1.33789	0.0276036	0.0259353	0
1.33984	0.0286775	0.0261768	0
1.3418	0.0306688	0.0253257	0
1.34375	0.0336464	0.0232982	0
1.3457	0.0374679	0.0202134	0
1.34766	0.0410905	0.0160991	0
1.34961	0.0435845	0.0112539	0
1.35156	0.0449092	0.00644617	0
1.35352	0.0451708	0.00222874	0
1.35547	0.0443719	-0.00134387	0
1.35742	0.0438253	-0.00438706	0
1.35938	0.0475915	-0.00702334	0
1.36133	0.0526003	-0.00935294	0
1.36328	0.0567137	-0.0114517	0
1.36523	0.0606016	-0.0133671	0
1.36719	0.064554	-0.0151124	0
1.36914	0.0686172	-0.0166683	0
1.37109	0.0727117	-0.0179968	0
1.37305	0.0768724	-0.019063	0
1.375	0.0813844	-0.0198476	0
1.37695	0.0860381	-0.020362	0
1.37891	0.0898857	-0.0207397	0
1.38086	0.0927987	-0.0215698	0
1.38281	0.0950359	-0.0241482	0
1.38477	0.0967864	-0.0299788	0
1.38672	0.0980966	-0.0371471	0
1.38867	0.0988528	-0.0420977	0
1.39062	0.0988042	-0.0456276	0
1.39258	0.0976551	-0.0478296	0
1.39453	0.0951619	-0.04763	0
1.39648	0.0913367	-0.0461739	0
1.39844	0.0873827	-0.0464288	0
1.40039	0.0849062	-0.0460965	0
1.40234	0.0842116	-0.044398	0
1.4043	0.0853479	-0.0408289	0
1.40625	0.0880927	-0.0365682	0
1.4082	0.0901956	-0.0334195	0
1.41016	0.0911632	-0.0311966	0
1.41211	0.091896	-0.0296168	0
1.41406	0.0928338	-0.0286005	0
1.41602	0.0940799	-0.0282077	0
1.41797	0.0956204	-0.0285751	0
1.41992	0.0973987	-0.0298898	0
1.42188	0.099344	-0.0323636	0
1.42383	0.101385	-0.0357356	0
1.42578	0.10344	-0.0379878	0
1.42773	0.105343	-0.037741	0
1.42969	0.106693	-0.0351856	0
1.43164	0.106968	-0.035614	0
1.43359	0.106669	-0.0409133	0
1.43555	0.107054	-0.0455136	0
1.4375	0.10815	-0.0472941	0
1.43945	0.10946	-0.0473678	0
1.44141	0.110501	-0.0460514	0
1.44336	0.111161	-0.0435855	0
1.44531	0.111872	-0.0404387	0
1.44727	0.113105	-0.0373283	0
1.44922	0.11488	-0.0359453	0
1.45117	0.11689	-0.0385576	0
1.45312	0.118736	-0.0476731	0
1.45508	0.120136	-0.0548851	0
1.45703	0.120995	-0.0611354	0
1.45898	0.121262	-0.0674398	0
1.46094	0.120815	-0.0742803	0
1.46289	0.119533	-0.0819822	0
1.46484	0.117378	-0.0906049	0
1.4668	0.114424	-0.0995431	0
1.46875	0.110869	-0.10795	0
1.4707	0.107019	-0.115343	0
1.47266	0.103173	-0.121188	0
1.47461	0.0994973	-0.125581	0
1.47656	0.0960003	-0.129737	0
1.47852	0.0925531	-0.134072	0
1.48047	0.0888765	-0.138327	0
1.48242	0.0843567	-0.142112	0
1.48438	0.0808292	-0.145034	0
1.48633	0.0845588	-0.146749	0
1.48828	0.0852627	-0.14702	0
1.49023	0.0858045	-0.146661	0
1.49219	0.0872654	-0.149935	0
1.49414	0.0906684	-0.153052	0
1.49609	0.0962455	-0.154313	0
1.49805	0.100382	-0.154893	0
1.5	0.102934	-0.155158	0
1.50195	0.104402	-0.155247	0
1.50391	0.105029	-0.155217	0
1.50586	0.104942	-0.155076	0
1.50781	0.104192	-0.154789	0
1.50977	0.10258	-0.15425	0
1.51172	0.0996119	-0.153256	0
1.51367	0.0965308	-0.151479	0
1.51562	0.0938194	-0.148515	0
1.51758	0.091285	-0.144023	0
1.51953	0.088769	-0.138067	0
1.52148	0.0861634	-0.13222	0
1.52344	0.0834184	-0.127863	0
1.52539	0.0805211	-0.124843	0
1.52734	0.0774464	-0.122743	0
1.5293	0.0740956	-0.121285	0
1.53125	0.0702034	-0.120461	0
1.5332	0.0655448	-0.120558	0
1.53516	0.0631705	-0.122193	0
1.53711	0.0640876	-0.126484	0
1.53906	0.0656627	-0.133137	0
1.54102	0.0667755	-0.137849	0
1.54297	0.0672982	-0.141772	0
1.54492	0.0676826	-0.14583	0
1.54688	0.0719056	-0.15085	0
1.54883	0.0751478	-0.156971	0
1.55078	0.0769888	-0.161431	0
1.55273	0.0777307	-0.164304	0
1.55469	0.0775122	-0.166507	0
1.55664	0.0764613	-0.168662	0
1.55859	0.0747151	-0.171082	0
1.56055	0.0724493	-0.173792	0
1.5625	0.0699095	-0.176562	0
1.56445	0.0673739	-0.178981	0
1.56641	0.0650535	-0.180618	0
1.56836	0.0630441	-0.181052	0
1.57031	0.0613555	-0.17972	0
1.57227	0.0599636	-0.175587	0
1.57422	0.0588707	-0.170641	0
1.57617	0.0581702	-0.167931	0
1.57812	0.0580183	-0.166382	0
1.58008	0.0580546	-0.165462	0
1.58203	0.0570874	-0.164969	0
1.58398	0.0549793	-0.164913	0
1.58594	0.0523823	-0.165488	0
1.58789	0.0499838	-0.16653	0
1.58984	0.0482433	-0.166139	0
1.5918	0.047395	-0.164148	0
1.59375	0.0475365	-0.161447	0
1.5957	0.0486926	-0.158558	0
1.59766	0.0508675	-0.156042	0
1.59961	0.0541141	-0.154904	0
1.60156	0.0586246	-0.155963	0
1.60352	0.064798	-0.159039	0
1.60547	0.0719371	-0.162246	0
1.60742	0.076956	-0.164659	0
1.60938	0.0798171	-0.166369	0
1.61133	0.0809227	-0.167539	0
1.61328	0.0805588	-0.168309	0
1.61523	0.0790328	-0.168824	0
1.61719	0.0767376	-0.169259	0
1.61914	0.0739979	-0.16982	0
1.62109	0.0707262	-0.170699	0
1.62305	0.0660229	-0.172004	0
1.625	0.0563209	-0.173616	0
1.62695	0.0501671	-0.174986	0
1.62891	0.0465936	-0.175198	0
1.63086	0.0443022	-0.173342	0
1.63281	0.0428507	-0.168302	0
1.63477	0.0420517	-0.161958	0
1.63672	0.041836	-0.157645	0
1.63867	0.0422087	-0.154219	0
1.64062	0.0432435	-0.150953	0
1.64258	0.0450899	-0.147316	0
1.64453	0.0478193	-0.143629	0
1.64648	0.0505122	-0.141085	0
1.64844	0.0520361	-0.139727	0
1.65039	0.0526338	-0.139228	0
1.65234	0.0527545	-0.139374	0
1.6543	0.0525815	-0.14008	0
1.65625	0.0518245	-0.141362	0
1.6582	0.049419	-0.143329	0
1.66016	0.0431923	-0.146258	0
1.66211	0.0347407	-0.150926	0
1.66406	0.0295161	-0.163289	0
1.66602	0.0252931	-0.167056	0
1.66797	0.0214637	-0.167254	0
1.66992	0.0177902	-0.164647	0
1.67188	0.0142308	-0.15973	0
1.67383	0.0109483	-0.154395	0
1.67578	0.00840313	-0.149479	0
1.67773	0.00728961	-0.144528	0
1.67969	0.00804778	-0.138751	0
1.68164	0.00988557	-0.130259	0
1.68359	0.011336	-0.12418	0
1.68555	0.0121834	-0.122861	0
1.6875	0.0126679	-0.12686	0
1.68945	0.013047	-0.129223	0
1.69141	0.013447	-0.129196	0
1.69336	0.0137316	-0.12754	0
1.69531	0.0138162	-0.124275	0
1.69727	0.0139174	-0.119089	0
1.69922	0.0143345	-0.111189	0
1.70117	0.0152791	-0.0980791	0
1.70312	0.0167872	-0.0878469	0
1.70508	0.0186819	-0.0792956	0
1.70703	0.0206846	-0.0712466	0
1.70898	0.0225965	-0.0631372	0
1.71094	0.0243364	-0.0546204	0
1.71289	0.025875	-0.0456441	0
1.71484	0.0271724	-0.036822	0
1.7168	0.0281503	-0.0289871	0
1.71875	0.0287461	-0.0225502	0
1.7207	0.0290523	-0.0178465	0
1.72266	0.0293322	-0.0147161	0
1.72461	0.0298429	-0.0125446	0
1.72656	0.0307421	-0.0111787	0
1.72852	0.0321915	-0.010754	0
1.73047	0.0347976	-0.0109709	0
1.73242	0.0386075	-0.0107778	0
1.73438	0.0408752	-0.00950088	0
1.73633	0.0429878	-0.00678715	0
1.73828	0.0450588	-0.00201104	0
1.74023	0.0469105	0.00653538	0
1.74219	0.0483709	0.0140719	0
1.74414	0.0494127	0.0188599	0
1.74609	0.0501412	0.0220783	0
1.74805	0.0507385	0.0240945	0
1.75	0.0514328	0.0250179	0
1.75195	0.0524904	0.0248853	0
1.75391	0.0542125	0.0238607	0
1.75586	0.0569362	0.0224229	0
1.75781	0.0610149	0.0210634	0
1.75977	0.0661102	0.0198445	0
1.76172	0.0695819	0.0184814	0
1.76367	0.0703147	0.0165724	0
1.76562	0.0691083	0.0137675	0
1.76758	0.0691436	0.00970947	0
1.76953	0.0705629	0.00344392	0
1.77148	0.0729072	-0.00595723	0
1.77344	0.0759291	-0.0105527	0
1.77539	0.0795881	-0.0129858	0
1.77734	0.0840563	-0.0140666	0
1.7793	0.089787	-0.0139991	0
1.78125	0.0973151	-0.012693	0
1.7832	0.104004	-0.00983173	0
1.78516	0.10872	-0.00467664	0
1.78711	0.112373	0.00209467	0
1.78906	0.115788	0.00580596	0
1.79102	0.119813	0.0073083	0
1.79297	0.124933	0.00806434	0
1.79492	0.127923	0.010684	0
1.79688	0.127467	0.0156528	0
1.79883	0.122234	0.0198193	0
1.80078	0.118308	0.0227875	0
1.80273	0.116762	0.0250258	0
1.80469	0.116387	0.0268088	0
1.80664	0.116711	0.0282401	0
1.80859	0.117498	0.0292461	0
1.81055	0.118619	0.0295476	0
1.8125	0.119994	0.0287054	0
1.81445	0.121552	0.0262486	0
1.81641	0.123233	0.021824	0
1.81836	0.124979	0.0160601	0
1.82031	0.126725	0.0108672	0
1.82227	0.128378	0.00676064	0
1.82422	0.129833	0.00373984	0
1.82617	0.131128	0.00180492	0
1.82812	0.132689	0.000944131	0
1.83008	0.134898	0.0011734	0
1.83203	0.137531	0.00260058	0
1.83398	0.139966	0.00545575	0
1.83594	0.141521	0.00953388	0
1.83789	0.141687	0.0127033	0
1.83984	0.140125	0.0142794	0
1.8418	0.13662	0.0147738	0
1.84375	0.131349	0.0147104	0
1.8457	0.125548	0.0145605	0
1.84766	0.12021	0.014818	0
1.84961	0.115414	0.0160042	0
1.85156	0.111095	0.0180975	0
1.85352	0.107282	0.0194812	0
1.85547	0.104129	0.0194544	0
1.85742	0.101866	0.0183007	0
1.85938	0.100717	0.016391	0
1.86133	0.100807	0.014135	0
1.86328	0.10209	0.0119851	0
1.86523	0.104339	0.0103431	0
1.86719	0.10731	0.00947777	0
1.86914	0.111033	0.00952871	0
1.87109	0.11618	0.0105237	0
1.87305	0.126117	0.0123089	0
1.875	0.132397	0.0143708	0
1.87695	0.136283	0.0159276	0
1.87891	0.139309	0.0164217	0
1.88086	0.142049	0.0156451	0
1.88281	0.144773	0.0137737	0
1.88477	0.147601	0.0115356	0
1.88672	0.150564	0.00960894	0
1.88867	0.153629	0.0081059	0
1.89062	0.15674	0.00679929	0
1.89258	0.159899	0.00527967	0
1.89453	0.163207	0.00308136	0
1.89648	0.166646	-0.000219864	0
1.89844	0.169917	-0.00505073	0
1.90039	0.172581	-0.0119378	0
1.90234	0.174053	-0.0216093	0
1.9043	0.172712	-0.0338961	0
1.90625	0.171806	-0.0426335	0
1.9082	0.177787	-0.0477442	0
1.91016	0.186697	-0.049026	0
1.91211	0.192548	-0.0407928	0
1.91406	0.197391	-0.0394021	0
1.91602	0.20178	-0.0397085	0
1.91797	0.205971	-0.0406636	0
1.91992	0.210089	-0.0418259	0
1.92188	0.214114	-0.0429461	0
1.92383	0.217777	-0.0438786	0
1.92578	0.220613	-0.0445306	0
1.92773	0.222288	-0.0448044	0
1.92969	0.2227	-0.0445324	0
1.93164	0.221834	-0.0433774	0
1.93359	0.219689	-0.0405787	0
1.93555	0.216661	-0.0339673	0
1.9375	0.214199	-0.0296949	0
1.93945	0.212996	-0.0279438	0
1.94141	0.212662	-0.0274996	0
1.94336	0.212638	-0.0279282	0
1.94531	0.212515	-0.0290577	0
1.94727	0.212071	-0.0308353	0
1.94922	0.211236	-0.033274	0
1.95117	0.210096	-0.0364052	0
1.95312	0.208899	-0.0402042	0
1.95508	0.207954	-0.0445093	0
1.95703	0.207483	-0.0489996	0
1.95898	0.207586	-0.053233	0
1.96094	0.208292	-0.0566866	0
1.96289	0.209579	-0.0588506	0
1.96484	0.211358	-0.0593434	0
1.9668	0.213424	-0.0579465	0
1.96875	0.215479	-0.0547065	0
1.9707	0.217348	-0.0502331	0
1.97266	0.219229	-0.0452956	0
1.97461	0.221585	-0.0400644	0
1.97656	0.224906	-0.0344453	0
1.97852	0.229659	-0.0287969	0
1.98047	0.235146	-0.0241523	0
1.98242	0.239107	-0.0209898	0
1.98438	0.241487	-0.0192187	0
1.98633	0.242726	-0.0186412	0
1.98828	0.243165	-0.0190556	0
1.99023	0.243045	-0.020276	0
1.99219	0.242506	-0.0221516	0
1.99414	0.24159	-0.0245809	0
1.99609	0.240271	-0.0275165	0
1.99805	0.238507	-0.0309702	0
2	0.236336	-0.0349932	0
2.00195	0.234	-0.0394085	0
2.00391	0.231987	-0.0435218	0
2.00586	0.230848	-0.0472425	0
2.00781	0.231017	-0.0509284	0
2.00977	0.232861	-0.0547113	0
2.01172	0.236838	-0.0577567	0
2.01367	0.242436	-0.0586158	0
2.01562	0.246643	-0.0568384	0
2.01758	0.249342	-0.0517582	0
2.01953	0.250947	-0.0427579	0
2.02148	0.251659	-0.0381256	0
2.02344	0.251527	-0.0355693	0
2.02539	0.25049	-0.0344929	0
2.02734	0.248428	-0.0346036	0
2.0293	0.245294	-0.03549	0
2.03125	0.241418	-0.0365899	0
2.0332	0.237486	-0.0374089	0
2.03516	0.233816	-0.0375973	0
2.03711	0.230331	-0.036873	0
2.03906	0.22694	-0.0350352	0
2.04102	0.223735	-0.0327439	0
2.04297	0.221071	-0.0319396	0
2.04492	0.219679	-0.0331414	0
2.04688	0.22151	-0.0359933	0
2.04883	0.22067	-0.0397231	0
2.05078	0.216635	-0.0435189	0
2.05273	0.212502	-0.0468742	0
2.05469	0.209291	-0.0494573	0
2.05664	0.206851	-0.0510519	0
2.05859	0.204826	-0.0515315	0
2.06055	0.20285	-0.0507811	0
2.0625	0.200682	-0.0486224	0
2.06445	0.198251	-0.0448635	0
2.06641	0.195624	-0.040191	0
2.06836	0.192988	-0.0365127	0
2.07031	0.190699	-0.0342854	0
2.07227	0.189243	-0.033371	0
2.07422	0.188841	-0.0335524	0
2.07617	0.189033	-0.0345544	0
2.07812	0.189187	-0.0360891	0
2.08008	0.189153	-0.0378616	0
2.08203	0.189104	-0.0395505	0
2.08398	0.189307	-0.0408346	0
2.08594	0.190037	-0.0414855	0
2.08789	0.191533	-0.0414547	0
2.08984	0.19394	-0.0408737	0
2.0918	0.196964	-0.0399766	0
2.09375	0.19913	-0.0390336	0
2.0957	0.198956	-0.0383271	0
2.09766	0.196161	-0.038097	0
2.09961	0.194577	-0.0384465	0
2.10156	0.194592	-0.0393371	0
2.10352	0.195476	-0.0406716	0
2.10547	0.196681	-0.0422581	0
2.10742	0.197795	-0.0437842	0
2.10938	0.198532	-0.0451385	0
2.11133	0.19874	-0.0466166	0
2.11328	0.198409	-0.0487188	0
2.11523	0.197698	-0.0519577	0
2.11719	0.196939	-0.056741	0
2.11914	0.196428	-0.0625121	0
2.12109	0.196125	-0.0673779	0
2.12305	0.195613	-0.0709418	0
2.125	0.194398	-0.0733879	0
2.12695	0.192298	-0.0748411	0
2.12891	0.189688	-0.075408	0
2.13086	0.187239	-0.0754386	0
2.13281	0.185321	-0.0758305	0
2.13477	0.184043	-0.0775265	0
2.13672	0.183462	-0.0812255	0
2.13867	0.183603	-0.0884226	0
2.14062	0.18436	-0.0945995	0
2.14258	0.185406	-0.0974076	0
2.14453	0.186427	-0.0978022	0
2.14648	0.187429	-0.0958194	0
2.14844	0.188756	-0.091153	0
2.15039	0.191119	-0.0832204	0
2.15234	0.196468	-0.0722622	0
2.1543	0.202195	-0.0643724	0
2.15625	0.203595	-0.0592719	0
2.1582	0.203111	-0.0561257	0
2.16016	0.20169	-0.0542441	0
2.16211	0.199918	-0.0531088	0
2.16406	0.198068	-0.0524344	0
2.16602	0.196185	-0.0521396	0
2.16797	0.194159	-0.0522753	0
2.16992	0.191774	-0.0529516	0
2.17188	0.188734	-0.054282	0
2.17383	0.184737	-0.0563441	0
2.17578	0.179764	-0.0591515	0
2.17773	0.174502	-0.0626244	0
2.17969	0.169703	-0.0665335	0
2.18164	0.166391	-0.0704289	0
2.18359	0.165519	-0.0737904	0
2.18555	0.165773	-0.0763773	0
2.1875	0.166092	-0.0782397	0
2.18945	0.166387	-0.0795289	0
2.19141	0.166739	-0.0803928	0
2.19336	0.167192	-0.0809373	0
2.19531	0.167715	-0.0812111	0
2.19727	0.168193	-0.0812214	0
2.19922	0.168402	-0.0809945	0
2.20117	0.168029	-0.0806789	0
2.20312	0.166892	-0.080632	0
2.20508	0.165223	-0.0812399	0
2.20703	0.163454	-0.0819448	0
2.20898	0.161812	-0.0819197	0
2.21094	0.160366	-0.0815787	0
2.21289	0.159203	-0.0815342	0
2.21484	0.158461	-0.0822226	0
2.2168	0.158186	-0.0839385	0
2.21875	0.158151	-0.0868552	0
2.2207	0.157845	-0.0908386	0
2.22266	0.156793	-0.0950681	0
2.22461	0.154911	-0.0986737	0
2.22656	0.152559	-0.101478	0
2.22852	0.150312	-0.103641	0
2.23047	0.148604	-0.105404	0
2.23242	0.147578	-0.106969	0
2.23438	0.147152	-0.108339	0
2.23633	0.147109	-0.109293	0
2.23828	0.14718	-0.109629	0
2.24023	0.147102	-0.10929	0
2.24219	0.146654	-0.108273	0
2.24414	0.145715	-0.106539	0
2.24609	0.144586	-0.103967	0
2.24805	0.144204	-0.100426	0
2.25	0.144887	-0.0962264	0
2.25195	0.146072	-0.0926899	0
2.25391	0.147047	-0.0909414	0
2.25586	0.147348	-0.0925692	0
2.25781	0.146831	-0.093328	0
2.25977	0.145602	-0.0911302	0
2.26172	0.143887	-0.0889356	0
2.26367	0.141885	-0.0875362	0
2.26562	0.139707	-0.0869667	0
2.26758	0.137447	-0.0870791	0
2.26953	0.135251	-0.0876689	0
2.27148	0.133319	-0.0885941	0
2.27344	0.131836	-0.0899062	0
2.27539	0.13093	-0.091981	0
2.27734	0.130656	-0.0955046	0
2.2793	0.130899	-0.0997352	0
2.28125	0.131415	-0.102865	0
2.2832	0.132143	-0.105166	0
2.28516	0.133061	-0.106962	0
2.28711	0.133959	-0.108312	0
2.28906	0.134287	-0.109038	0
2.29102	0.132668	-0.108782	0
2.29297	0.127919	-0.107207	0
2.29492	0.128781	-0.104326	0
2.29688	0.132377	-0.100727	0
2.29883	0.137549	-0.0971784	0
2.30078	0.142166	-0.0941978	0
2.30273	0.145568	-0.0921095	0
2.30469	0.148062	-0.0910304	0
2.30664	0.149982	-0.0908085	0
2.30859	0.151544	-0.0910702	0
2.31055	0.15284	-0.091388	0
2.3125	0.153865	-0.091415	0
2.31445	0.154542	-0.090914	0
2.31641	0.15469	-0.0897645	0
2.31836	0.153928	-0.0879765	0
2.32031	0.151582	-0.0856899	0
2.32227	0.146716	-0.0831303	0
2.32422	0.137243	-0.0805358	0
2.32617	0.127772	-0.0781286	0
2.32812	0.121405	-0.0761571	0
2.33008	0.116752	-0.0749667	0
2.33203	0.113406	-0.075058	0
2.33398	0.111115	-0.0771346	0
2.33594	0.109707	-0.0812518	0
2.33789	0.109093	-0.0840643	0
2.33984	0.109296	-0.0853307	0
2.3418	0.11052	-0.0855681	0
2.34375	0.113296	-0.0850844	0
2.3457	0.117927	-0.0841356	0
2.34766	0.120769	-0.0830388	0
2.34961	0.121542	-0.0821624	0
2.35156	0.121116	-0.0818264	0
2.35352	0.120291	-0.0821688	0
2.35547	0.119682	-0.0827767	0
2.35742	0.119605	-0.0829722	0
2.35938	0.120185	-0.0824498	0
2.36133	0.12144	-0.081014	0
2.36328	0.123243	-0.0784228	0
2.36523	0.125276	-0.0744539	0
2.36719	0.127166	-0.0697906	0
2.36914	0.128716	-0.0664103	0
2.37109	0.129951	-0.0647274	0
2.37305	0.131025	-0.0644083	0
2.375	0.132009	-0.0648851	0
2.37695	0.13256	-0.0654992	0
2.37891	0.132079	-0.0657627	0
2.38086	0.130286	-0.0652853	0
2.38281	0.127194	-0.0635859	0
2.38477	0.122936	-0.0599615	0
2.38672	0.11787	-0.0528159	0
2.38867	0.112927	-0.046636	0
2.39062	0.108989	-0.0437783	0
2.39258	0.106241	-0.0433108	0
2.39453	0.104555	-0.0453175	0
2.39648	0.103753	-0.0493825	0
2.39844	0.103676	-0.0517584	0
2.40039	0.104199	-0.052303	0
2.40234	0.105222	-0.051531	0
2.4043	0.106639	-0.049814	0
2.40625	0.108262	-0.0475397	0
2.4082	0.109816	-0.0451532	0
2.41016	0.111062	-0.0430697	0
2.41211	0.111903	-0.0416092	0
2.41406	0.112333	-0.0410364	0
2.41602	0.112401	-0.0416617	0
2.41797	0.112337	-0.0440245	0
2.41992	0.112904	-0.0495123	0
2.42188	0.115156	-0.0578663	0
2.42383	0.119373	-0.063201	0
2.42578	0.124803	-0.0695743	0
2.42773	0.130629	-0.0729009	0
2.42969	0.135841	-0.0727127	0
2.43164	0.13919	-0.0710456	0
2.43359	0.140676	-0.0689101	0
2.43555	0.140699	-0.066763	0
2.4375	0.139491	-0.0648191	0
2.43945	0.137006	-0.063227	0
2.44141	0.132951	-0.0621585	0
2.44336	0.127815	-0.0618832	0
2.44531	0.124256	-0.0628944	0
2.44727	0.122618	-0.0658898	0
2.44922	0.122528	-0.0675328	0
2.45117	0.123606	-0.0661451	0
2.45312	0.125322	-0.0623767	0
2.45508	0.127193	-0.057562	0
2.45703	0.129108	-0.0531861	0
2.45898	0.131175	-0.0493896	0
2.46094	0.133476	-0.0459377	0
2.46289	0.135983	-0.0425992	0
2.46484	0.138631	-0.0391745	0
2.4668	0.141401	-0.0355299	0
2.46875	0.144296	-0.0318209	0
2.4707	0.147245	-0.0288935	0
2.47266	0.149961	-0.0276548	0
2.47461	0.151888	-0.0283104	0
2.47656	0.152559	-0.0306279	0
2.47852	0.152511	-0.0340842	0
2.48047	0.152681	-0.0382563	0
2.48242	0.153287	-0.0429443	0
2.48438	0.154332	-0.0471195	0
2.48633	0.155865	-0.0502126	0
2.48828	0.15802	-0.0524711	0
2.49023	0.161	-0.0541008	0
2.49219	0.164971	-0.0551855	0
2.49414	0.169647	-0.0557469	0
2.49609	0.173966	-0.0557724	0
2.49805	0.177223	-0.0551836	0
2.5	0.179344	-0.0537401	0
2.50195	0.180401	-0.0508334	0
2.50391	0.180461	-0.0445807	0
2.50586	0.179562	-0.0389052	0
2.50781	0.177691	-0.0364703	0
2.50977	0.174851	-0.0355144	0
2.51172	0.171234	-0.0353594	0
2.51367	0.167325	-0.0356541	0
2.51562	0.163773	-0.0361843	0
2.51758	0.161023	-0.036769	0
2.51953	0.159168	-0.0372097	0
2.52148	0.15818	-0.0372562	0
2.52344	0.15808	-0.0365353	0
2.52539	0.158885	-0.0345886	0
2.52734	0.160384	-0.0324751	0
2.5293	0.162084	-0.0321507	0
2.53125	0.163628	-0.0332609	0
2.5332	0.165006	-0.0352438	0
2.53516	0.166449	-0.0377003	0
2.53711	0.168387	-0.0404131	0
2.53906	0.171802	-0.043376	0
2.54102	0.17701	-0.0466882	0
2.54297	0.173795	-0.0503627	0
2.54492	0.171835	-0.0542285	0
2.54688	0.171007	-0.0579709	0
2.54883	0.170674	-0.0612649	0
2.55078	0.170504	-0.0638813	0
2.55273	0.170248	-0.0657192	0
2.55469	0.169755	-0.0668362	0
2.55664	0.169025	-0.0674693	0
2.55859	0.168226	-0.0679625	0
2.56055	0.167597	-0.0686685	0
2.5625	0.16732	-0.0699009	0
2.56445	0.167466	-0.0718998	0
2.56641	0.168055	-0.0748099	0
2.56836	0.169179	-0.0787012	0
2.57031	0.171263	-0.0835906	0
2.57227	0.17605	-0.0891761	0
2.57422	0.177619	-0.0943865	0
2.57617	0.175379	-0.0984561	0
2.57812	0.175904	-0.101309	0
2.58008	0.177118	-0.10281	0
2.58203	0.178445	-0.102317	0
2.58398	0.179632	-0.0995551	0
2.58594	0.180591	-0.0977166	0
2.58789	0.181371	-0.0970272	0
2.58984	0.182122	-0.0969793	0
2.5918	0.183001	-0.0972856	0
2.59375	0.184101	-0.0978151	0
2.5957	0.185476	-0.0985746	0
2.59766	0.187154	-0.0996147	0
2.59961	0.189016	-0.100515	0
2.60156	0.190739	-0.100159	0
2.60352	0.192041	-0.0988877	0
2.60547	0.192851	-0.0978893	0
2.60742	0.19318	-0.0976607	0
2.60938	0.192997	-0.098226	0
2.61133	0.192179	-0.0994357	0
2.61328	0.190536	-0.101103	0
2.61523	0.187832	-0.103021	0
2.61719	0.1839	-0.104918	0
2.61914	0.179291	-0.106482	0
2.62109	0.175228	-0.107539	0
2.62305	0.171882	-0.108221	0
2.625	0.168946	-0.108832	0
2.62695	0.166429	-0.109525	0
2.62891	0.165048	-0.110131	0
2.63086	0.165484	-0.110169	0
2.63281	0.167756	-0.109321	0
2.63477	0.171389	-0.107588	0
2.63672	0.175276	-0.105055	0
2.63867	0.178324	-0.101783	0
2.64062	0.180103	-0.0977531	0
2.64258	0.180441	-0.0927158	0
2.64453	0.179223	-0.0870314	0
2.64648	0.176678	-0.0842024	0
2.64844	0.173871	-0.0837804	0
2.65039	0.17152	-0.084617	0
2.65234	0.169523	-0.086074	0
2.6543	0.167555	-0.0878219	0
2.65625	0.165258	-0.0896035	0
2.6582	0.16228	-0.0911112	0
2.66016	0.158285	-0.0919517	0
2.66211	0.153357	-0.091689	0
2.66406	0.149314	-0.0898665	0
2.66602	0.147095	-0.0858669	0
2.66797	0.145851	-0.078288	0
2.66992	0.144348	-0.0674401	0
2.67188	0.141906	-0.0593523	0
2.67383	0.138299	-0.0502505	0
2.67578	0.133858	-0.0447247	0
2.67773	0.129895	-0.0439798	0
2.67969	0.127192	-0.0462598	0
2.68164	0.125688	-0.0496206	0
2.68359	0.125226	-0.0530701	0
2.68555	0.125828	-0.0563557	0
2.6875	0.127784	-0.0593653	0
2.68945	0.131588	-0.0619881	0
2.69141	0.136905	-0.0639633	0
2.69336	0.141191	-0.064627	0
2.69531	0.144189	-0.0629127	0
2.69727	0.146312	-0.0617845	0
2.69922	0.147808	-0.0626698	0
2.70117	0.148767	-0.0649243	0
2.70312	0.14916	-0.068324	0
2.70508	0.148897	-0.072824	0
2.70703	0.147949	-0.0783638	0
2.70898	0.146484	-0.0846679	0
2.71094	0.1448	-0.0910841	0
2.71289	0.143107	-0.0967338	0
2.71484	0.141473	-0.101009	0
2.7168	0.139914	-0.103731	0
2.71875	0.138466	-0.104937	0
2.7207	0.137205	-0.104727	0
2.72266	0.136182	-0.103271	0
2.72461	0.135079	-0.100936	0
2.72656	0.132328	-0.0983989	0
2.72852	0.126271	-0.0959846	0
2.73047	0.121875	-0.0928192	0
2.73242	0.118785	-0.0895055	0
2.73438	0.116252	-0.0871052	0
2.73633	0.113807	-0.0857926	0
2.73828	0.111035	-0.0856547	0
2.74023	0.107459	-0.0869565	0
2.74219	0.102371	-0.0904313	0
2.74414	0.0941251	-0.0996395	0
2.74609	0.0873774	-0.104872	0
2.74805	0.0838729	-0.107574	0
2.75	0.0824693	-0.109133	0
2.75195	0.0827483	-0.11017	0
2.75391	0.0844669	-0.111112	0
2.75586	0.0873961	-0.112289	0
2.75781	0.0912421	-0.113822	0
2.75977	0.0955628	-0.115323	0
2.76172	0.0996894	-0.116135	0
2.76367	0.102813	-0.116028	0
2.76562	0.104382	-0.115112	0
2.76758	0.104494	-0.113548	0
2.76953	0.103908	-0.111439	0
2.77148	0.103355	-0.108858	0
2.77344	0.103109	-0.105911	0
2.77539	0.103182	-0.102765	0
2.77734	0.103516	-0.0996644	0
2.7793	0.104043	-0.0969227	0
2.78125	0.104688	-0.0949337	0
2.7832	0.10537	-0.0940762	0
2.78516	0.106051	-0.0940582	0
2.78711	0.106843	-0.0937981	0
2.78906	0.108265	-0.0931243	0
2.79102	0.111455	-0.092406	0
2.79297	0.109661	-0.0920288	0
2.79492	0.106057	-0.0921722	0
2.79688	0.102856	-0.0926162	0
2.79883	0.100205	-0.0929071	0
2.80078	0.0981016	-0.0927412	0
2.80273	0.096501	-0.0921139	0
2.80469	0.0952681	-0.0912115	0
2.80664	0.0941473	-0.0902456	0
2.80859	0.0928149	-0.0893734	0
2.81055	0.0909714	-0.0887039	0
2.8125	0.0883719	-0.0883308	0
2.81445	0.0848865	-0.0883413	0
2.81641	0.0813511	-0.0887197	0
2.81836	0.0797103	-0.0891121	0
2.82031	0.0804646	-0.0890938	0
2.82227	0.0847079	-0.0892423	0
2.82422	0.0898371	-0.0902416	0
2.82617	0.0906748	-0.0921148	0
2.82812	0.0897417	-0.094152	0
2.83008	0.0878875	-0.095255	0
2.83203	0.085536	-0.0954984	0
2.83398	0.0828316	-0.0953549	0
2.83594	0.0796793	-0.0951406	0
2.83789	0.0758464	-0.0950582	0
2.83984	0.0712265	-0.0951973	0
2.8418	0.0660248	-0.0954261	0
2.84375	0.0603763	-0.095362	0
2.8457	0.0540444	-0.0946146	0
2.84766	0.0466174	-0.0934247	0
2.84961	0.0382204	-0.0930263	0
2.85156	0.0306849	-0.0938835	0
2.85352	0.0248369	-0.0956704	0
2.85547	0.0204572	-0.0975871	0
2.85742	0.0173028	-0.0986761	0
2.85938	0.0152329	-0.098735	0
2.86133	0.0142082	-0.0980148	0
2.86328	0.0142737	-0.0968548	0
2.86523	0.0154235	-0.0956808	0
2.86719	0.0169282	-0.0950726	0
2.86914	0.0173823	-0.0959046	0
2.87109	0.0165522	-0.100357	0
2.87305	0.0149844	-0.104018	0
2.875	0.0131255	-0.1047	0
2.87695	0.0106226	-0.104373	0
2.87891	0.00688827	-0.104282	0
2.88086	0.00153833	-0.105149	0
2.88281	-0.00646039	-0.107057	0
2.88477	-0.0186076	-0.109659	0
2.88672	-0.0249778	-0.112296	0
2.88867	-0.0288713	-0.114331	0
2.89062	-0.030906	-0.115429	0
2.89258	-0.0312852	-0.115508	0
2.89453	-0.0304515	-0.114739	0
2.89648	-0.0296753	-0.113601	0
2.89844	-0.0299086	-0.112581	0
2.90039	-0.0312889	-0.111851	0
2.90234	-0.0335097	-0.111421	0
2.9043	-0.0355699	-0.111366	0
2.90625	-0.0364314	-0.111892	0
2.9082	-0.0357018	-0.113317	0
2.91016	-0.0335533	-0.115983	0
2.91211	-0.0317394	-0.120092	0
2.91406	-0.031058	-0.125067	0
2.91602	-0.0309351	-0.129352	0
2.91797	-0.0308461	-0.132395	0
2.91992	-0.0305116	-0.134237	0
2.92188	-0.0299374	-0.134865	0
2.92383	-0.0297988	-0.134102	0
2.92578	-0.0303495	-0.13168	0
2.92773	-0.0297816	-0.12786	0
2.92969	-0.0283788	-0.123924	0
2.93164	-0.0265927	-0.120563	0
2.93359	-0.0247755	-0.117915	0
2.93555	-0.0232305	-0.11604	0
2.9375	-0.022211	-0.114934	0
2.93945	-0.0219104	-0.114449	0
2.94141	-0.0224654	-0.114172	0
2.94336	-0.0239516	-0.113711	0
2.94531	-0.0263503	-0.113039	0
2.94727	-0.0295232	-0.112278	0
2.94922	-0.0332797	-0.111569	0
2.95117	-0.0374498	-0.111115	0
2.95312	-0.0416395	-0.111262	0
2.95508	-0.04501	-0.112247	0
2.95703	-0.0472221	-0.112278	0
2.95898	-0.0486423	-0.110854	0
2.96094	-0.0496886	-0.109305	0
2.96289	-0.0506174	-0.108653	0
2.96484	-0.0515969	-0.109368	0
2.9668	-0.052795	-0.111626	0
2.96875	-0.0544282	-0.115476	0
2.9707	-0.0567628	-0.120745	0
2.97266	-0.0600169	-0.126673	0
2.97461	-0.0636695	-0.131692	0
2.97656	-0.064246	-0.134607	0
2.97852	-0.0651875	-0.136479	0
2.98047	-0.0664578	-0.138448	0
2.98242	-0.0677156	-0.140743	0
2.98438	-0.0689082	-0.14349	0
2.98633	-0.0700726	-0.146997	0
2.98828	-0.0712994	-0.152346	0
2.99023	-0.0727996	-0.159032	0
2.99219	-0.0749548	-0.15522	0
2.99414	-0.0749765	-0.153939	0
2.99609	-0.0755278	-0.154715	0
2.99805	-0.0763968	-0.156857	0
3	-0.0775656	-0.160512	0
3.00195	-0.0790524	-0.166586	0
3.00391	-0.0808276	-0.176349	0
3.00586	-0.0827184	-0.181363	0
3.00781	-0.084354	-0.184624	0
3.00977	-0.0852883	-0.187455	0
3.01172	-0.0852123	-0.190213	0
3.01367	-0.0840707	-0.192853	0
3.01562	-0.0822366	-0.195349	0
3.01758	-0.0806255	-0.197743	0
3.01953	-0.0801162	-0.200104	0
3.02148	-0.0810381	-0.202513	0
3.02344	-0.0830569	-0.205014	0
3.02539	-0.0854022	-0.207456	0
3.02734	-0.0876574	-0.2092	0
3.0293	-0.0897895	-0.209369	0
3.03125	-0.0917919	-0.207547	0
3.0332	-0.0934342	-0.204311	0
3.03516	-0.094242	-0.201045	0
3.03711	-0.0937753	-0.198148	0
3.03906	-0.0916868	-0.195445	0
3.04102	-0.0878554	-0.19281	0
3.04297	-0.0842437	-0.19042	0
3.04492	-0.0816108	-0.188936	0
3.04688	-0.0794402	-0.189468	0
3.04883	-0.0775423	-0.194127	0
3.05078	-0.0759011	-0.199939	0
3.05273	-0.0745136	-0.202879	0
3.05469	-0.0732959	-0.204748	0
3.05664	-0.0719791	-0.206073	0
3.05859	-0.0700214	-0.207147	0
3.06055	-0.0667267	-0.208262	0
3.0625	-0.0615884	-0.209661	0
3.06445	-0.0552305	-0.210071	0
3.06641	-0.0495272	-0.208024	0
3.06836	-0.0449325	-0.204407	0
3.07031	-0.0414386	-0.20004	0
3.07227	-0.0392326	-0.1952	0
3.07422	-0.0387376	-0.190038	0
3.07617	-0.0395563	-0.185398	0
3.07812	-0.039191	-0.182894	0
3.08008	-0.0374145	-0.18347	0
3.08203	-0.034574	-0.18901	0
3.08398	-0.0308242	-0.194587	0
3.08594	-0.0262441	-0.197062	0
3.08789	-0.0210649	-0.197994	0
3.08984	-0.0157775	-0.197887	0
3.0918	-0.0107059	-0.197139	0
3.09375	-0.00567813	-0.196009	0
3.0957	-0.000204711	-0.194525	0
3.09766	0.00581921	-0.192528	0
3.09961	0.0109863	-0.189846	0
3.10156	0.0149508	-0.186543	0
3.10352	0.0181762	-0.183343	0
3.10547	0.0209414	-0.181404	0
3.10742	0.0233913	-0.181313	0
3.10938	0.0256221	-0.183086	0
3.11133	0.0277059	-0.185595	0
3.11328	0.029687	-0.187193	0
3.11523	0.0315713	-0.187349	0
3.11719	0.0333269	-0.185546	0
3.11914	0.0349877	-0.17986	0
3.12109	0.0369463	-0.174861	0
3.12305	0.0395886	-0.172814	0
3.125	0.0428032	-0.17188	0
3.12695	0.0464408	-0.171143	0
3.12891	0.0507248	-0.170093	0
3.13086	0.0567805	-0.168645	0
3.13281	0.0662293	-0.167105	0
3.13477	0.0692491	-0.166046	0
3.13672	0.0692346	-0.165786	0
3.13867	0.0669429	-0.165999	0
3.14062	0.0629048	-0.166281	0
3.14258	0.0580639	-0.166606	0
3.14453	0.0535081	-0.1672	0
3.14648	0.0498364	-0.168314	0
3.14844	0.0473387	-0.169788	0
3.15039	0.0459996	-0.170879	0
3.15234	0.0451087	-0.171204	0
3.1543	0.0439087	-0.1708	0
3.15625	0.0422931	-0.169698	0
3.1582	0.0403494	-0.167775	0
3.16016	0.0380364	-0.164854	0
3.16211	0.0350547	-0.161479	0
3.16406	0.0308017	-0.159223	0
3.16602	0.0239557	-0.158728	0
3.16797	0.0173248	-0.15997	0
3.16992	0.0149108	-0.162185	0
3.17188	0.0157371	-0.16385	0
3.17383	0.018297	-0.164589	0
3.17578	0.0197407	-0.16466	0
3.17773	0.0201578	-0.164309	0
3.17969	0.0199376	-0.163645	0
3.18164	0.0193379	-0.162669	0
3.18359	0.0185383	-0.161312	0
3.18555	0.0176714	-0.159491	0
3.1875	0.0168366	-0.157243	0
3.18945	0.0161135	-0.154944	0
3.19141	0.015584	-0.153066	0
3.19336	0.0153372	-0.151695	0
3.19531	0.0153802	-0.150609	0
3.19727	0.0154772	-0.149407	0
3.19922	0.0149577	-0.147534	0
3.20117	0.0124226	-0.14433	0
3.20312	0.0111053	-0.139449	0
3.20508	0.011133	-0.134926	0
3.20703	0.0115864	-0.131946	0
3.20898	0.0122111	-0.130067	0
3.21094	0.0129887	-0.128677	0
3.21289	0.0140104	-0.126933	0
3.21484	0.015452	-0.124047	0
3.2168	0.0175946	-0.119624	0
3.21875	0.0208604	-0.113672	0
3.2207	0.0258176	-0.106795	0
3.22266	0.0327477	-0.100331	0
3.22461	0.0390335	-0.0954041	0
3.22656	0.0433559	-0.0916888	0
3.22852	0.0465194	-0.0882556	0
3.23047	0.0492627	-0.0844466	0
3.23242	0.0521299	-0.0798182	0
3.23438	0.0555744	-0.073831	0
3.23633	0.0600881	-0.0651084	0
3.23828	0.0664975	-0.0534836	0
3.24023	0.0767442	-0.0473646	0
3.24219	0.0833149	-0.0436253	0
3.24414	0.0870683	-0.0415688	0
3.24609	0.08887	-0.0409765	0
3.24805	0.0890575	-0.042483	0
3.25	0.0880051	-0.0447003	0
3.25195	0.0866967	-0.0381523	0
3.25391	0.0861402	-0.0344807	0
3.25586	0.0863477	-0.0321184	0
3.25781	0.0869115	-0.0310625	1
3.25977	0.0875076	-0.0311919	0
3.26172	0.0879732	-0.0312477	0
3.26367	0.0882492	-0.0307154	0
3.26562	0.0883626	-0.0297402	0
3.26758	0.0884839	-0.0284108	0
3.26953	0.0889537	-0.0266926	0
3.27148	0.0899312	-0.0245057	0
3.27344	0.0911276	-0.0219198	0
3.27539	0.0924045	-0.0194496	0
3.27734	0.0938447	-0.0178089	0
3.2793	0.0954471	-0.0173251	0
3.28125	0.0969265	-0.018088	0
3.2832	0.0977379	-0.0202912	0
3.28516	0.0973731	-0.0247036	0
3.28711	0.0955173	-0.0364953	0
3.28906	0.0932387	-0.0402698	0
3.29102	0.0923363	-0.0411381	0
3.29297	0.0921572	-0.0398938	0
3.29492	0.0920001	-0.0364793	0
3.29688	0.0915601	-0.029472	0
3.29883	0.0907445	-0.0221579	0
3.30078	0.0896148	-0.0186281	0
3.30273	0.0883538	-0.0170285	0
3.30469	0.0870346	-0.0167125	0
3.30664	0.0853283	-0.0171415	0
3.30859	0.0825774	-0.0174773	0
3.31055	0.0779911	-0.0167108	0
3.3125	0.0700326	-0.0156807	0
3.31445	0.0588914	-0.0160666	0
3.31641	0.0525052	-0.017664	0
3.31836	0.0479213	-0.0201084	0
3.32031	0.0445223	-0.0231683	0
3.32227	0.0420238	-0.0267017	0
3.32422	0.0390162	-0.0305942	0
3.32617	0.032928	-0.0346836	0
3.32812	0.0280071	-0.0385928	0
3.33008	0.0239301	-0.0400252	0
3.33203	0.0202702	-0.0406548	0
3.33398	0.0168525	-0.0424443	0
3.33594	0.0136723	-0.0440385	0
3.33789	0.0108991	-0.0451709	0
3.33984	0.00873191	-0.0457257	0
3.3418	0.00706901	-0.045646	0
3.34375	0.00527177	-0.044984	0
3.3457	0.00175705	-0.0439528	0
3.34766	-0.00268603	-0.0428301	0
3.34961	-0.00395046	-0.0417628	0
3.35156	-0.00401016	-0.0406728	0
3.35352	-0.0035793	-0.0392616	0
3.35547	-0.00292658	-0.0370806	0
3.35742	-0.00213483	-0.0338314	0
3.35938	-0.00116879	-0.0303579	0
3.36133	0.000102513	-0.0280805	0
3.36328	0.00186874	-0.0272788	0
3.36523	0.00429476	-0.0279754	0
3.36719	0.00728814	-0.0299981	0
3.36914	0.0100923	-0.031627	0
3.37109	0.0118294	-0.0316446	0
3.37305	0.0123586	-0.0304077	0
3.375	0.0119784	-0.0285201	0
3.37695	0.0111195	-0.0264155	0
3.37891	0.0102666	-0.0242443	0
3.38086	0.00993346	-0.0219771	0
3.38281	0.0105613	-0.0195705	0
3.38477	0.0124738	-0.0172054	0
3.38672	0.0158927	-0.0154134	0
3.38867	0.0208008	-0.0146046	0
3.39062	0.0266194	-0.0147267	0
3.39258	0.0325651	-0.0153265	0
3.39453	0.0383162	-0.0155847	0
3.39648	0.0438178	-0.015021	0
3.39844	0.0490651	-0.0141049	0
3.40039	0.0540711	-0.0131609	0
3.40234	0.0588788	-0.0121283	0
3.4043	0.063565	-0.0109539	0
3.40625	0.0682399	-0.00973947	0
3.4082	0.07306	-0.00870428	0
3.41016	0.0782805	-0.00804372	0
3.41211	0.0844076	-0.00780623	0
3.41406	0.0927545	-0.00779239	0
3.41602	0.100572	-0.00750722	0
3.41797	0.103885	-0.00698603	0
3.41992	0.103328	-0.00742076	0
3.42188	0.0941499	-0.00930165	0
3.42383	0.0905857	-0.0125792	0
3.42578	0.0887512	-0.0168706	0
3.42773	0.0875166	-0.0215315	0
3.42969	0.0864397	-0.0262483	0
3.43164	0.085321	-0.0311192	0
3.43359	0.084151	-0.036379	0
3.43555	0.0830916	-0.0420846	0
3.4375	0.0823612	-0.0476539	0
3.43945	0.0820454	-0.0524132	0
3.44141	0.0819853	-0.0562876	0
3.44336	0.0818627	-0.0594075	0
3.44531	0.081501	-0.0619271	0
3.44727	0.0813743	-0.0640172	0
3.44922	0.0832662	-0.0658088	0
3.45117	0.0840082	-0.067327	0
3.45312	0.0829968	-0.0684987	0
3.45508	0.0809678	-0.0692213	0
3.45703	0.0781677	-0.0694777	0
3.45898	0.0747029	-0.0695191	0
3.46094	0.0708411	-0.0699663	0
3.46289	0.0672424	-0.071344	0
3.46484	0.0644586	-0.0734494	0
3.4668	0.0625251	-0.0755117	0
3.46875	0.0612069	-0.0769955	0
3.4707	0.0601767	-0.0777624	0
3.47266	0.0590373	-0.0779681	0
3.47461	0.0573989	-0.0781379	0
3.47656	0.0552072	-0.0788587	0
3.47852	0.0528479	-0.0803663	0
3.48047	0.0506204	-0.0826547	0
3.48242	0.0485772	-0.0855913	0
3.48438	0.0467293	-0.0887995	0
3.48633	0.0451548	-0.0915733	0
3.48828	0.0439958	-0.0932623	0
3.49023	0.043413	-0.0935171	0
3.49219	0.0435492	-0.0920854	0
3.49414	0.0445169	-0.0885404	0
3.49609	0.0463796	-0.0815356	0
3.49805	0.0489917	-0.0712195	0
3.5	0.0515574	-0.0656122	0
3.50195	0.0532471	-0.0615623	0
3.50391	0.054133	-0.0581821	0
3.50586	0.0545754	-0.0548863	0
3.50781	0.0548483	-0.0516463	0
3.50977	0.0551515	-0.0495488	0
3.51172	0.0556778	-0.0488931	0
3.51367	0.056629	-0.0494157	0
3.51562	0.0581363	-0.0510175	0
3.51758	0.0600888	-0.0537496	0
3.51953	0.0621329	-0.0574369	0
3.52148	0.0639595	-0.0609899	0
3.52344	0.0654245	-0.063444	0
3.52539	0.066505	-0.0647151	0
3.52734	0.067268	-0.0649238	0
3.5293	0.0678463	-0.0641315	0
3.53125	0.0684104	-0.0622185	0
3.5332	0.0691505	-0.0584854	0
3.53516	0.0701653	-0.0477812	0
3.53711	0.0701584	-0.0452622	0
3.53906	0.0682513	-0.0450945	0
3.54102	0.0663492	-0.0456648	0
3.54297	0.0647695	-0.0463149	0
3.54492	0.0634626	-0.0467517	0
3.54688	0.062337	-0.046807	0
3.54883	0.0611681	-0.0463903	0
3.55078	0.0594792	-0.0454793	0
3.55273	0.0566158	-0.0441182	0
3.55469	0.0529892	-0.042471	0
3.55664	0.0515098	-0.0409603	0
3.55859	0.0528731	-0.0401898	0
3.56055	0.0581926	-0.0405569	0
3.5625	0.0672389	-0.0423219	0
3.56445	0.0722411	-0.0458274	0
3.56641	0.0763214	-0.0505952	0
3.56836	0.0802077	-0.0546347	0
3.57031	0.0842532	-0.0580858	0
3.57227	0.0888644	-0.0625237	0
3.57422	0.0931661	-0.0644241	0
3.57617	0.0931284	-0.0611082	0
3.57812	0.0934429	-0.0541092	0
3.58008	0.0941549	-0.0469379	0
3.58203	0.0950733	-0.0407942	0
3.58398	0.0960924	-0.0354687	0
3.58594	0.0970046	-0.0308214	0
3.58789	0.0975303	-0.0268095	0
3.58984	0.0975709	-0.0234514	0
3.5918	0.0974052	-0.0207854	0
3.59375	0.098039	-0.0188183	0
3.5957	0.0977216	-0.0174652	0
3.59766	0.0910486	-0.0164942	0
3.59961	0.0802173	-0.0155724	0
3.60156	0.0683791	-0.014469	0
3.60352	0.0599469	-0.0131611	0
3.60547	0.0542131	-0.0117164	0
3.60742	0.050342	-0.0101727	0
3.60938	0.0478344	-0.00853399	0
3.61133	0.046368	-0.00682107	0
3.61328	0.0457517	-0.00516248	0
3.61523	0.0458919	-0.00438503	0
3.61719	0.0467335	-0.00969856	0
3.61914	0.0481815	-0.0129321	0
3.62109	0.0500292	-0.0151269	0
3.62305	0.0519575	-0.0174568	0
3.625	0.0536256	-0.0204552	0
3.62695	0.054691	-0.024675	0
3.62891	0.0547292	-0.0304021	0
3.63086	0.0533383	-0.0349187	0
3.63281	0.0510113	-0.0372644	0
3.63477	0.0493743	-0.0379352	0
3.63672	0.0487235	-0.0372337	0
3.63867	0.0487844	-0.0353435	0
3.64062	0.0493263	-0.0325589	0
3.64258	0.0501951	-0.0295653	0
3.64453	0.0512807	-0.0271845	0
3.64648	0.0524916	-0.0258814	0
3.64844	0.0537432	-0.0258637	0
3.65039	0.0549582	-0.0272506	0
3.65234	0.0560681	-0.0301108	0
3.6543	0.057005	-0.0344393	0
3.65625	0.0576872	-0.0399673	0
3.6582	0.0580245	-0.0456061	0
3.66016	0.0579537	-0.0500321	0
3.66211	0.0574706	-0.0529207	0
3.66406	0.0566094	-0.0546541	0
3.66602	0.0554066	-0.0558274	0
3.66797	0.0541509	-0.0565769	0
3.66992	0.0598563	-0.0565001	0
3.67188	0.0612463	-0.0552068	0
3.67383	0.0618302	-0.0528714	0
3.67578	0.0624045	-0.0501238	0
3.67773	0.0632133	-0.0472879	0
3.67969	0.064317	-0.0441845	0
3.68164	0.0656301	-0.0403787	0
3.68359	0.0669336	-0.0356217	0
3.68555	0.0679548	-0.0304771	0
3.6875	0.0684746	-0.0257556	0
3.68945	0.0683305	-0.0216836	0
3.69141	0.0672709	-0.0182364	0
3.69336	0.0643806	-0.0153676	0
3.69531	0.0564659	-0.0130466	0
3.69727	0.0557205	-0.0112574	0
3.69922	0.056392	-0.0100002	0
3.70117	0.0575408	-0.00929546	0
3.70312	0.0589766	-0.00917474	0
3.70508	0.0606485	-0.00965091	0
3.70703	0.0625138	-0.0106417	0
3.70898	0.064411	-0.0117756	0
3.71094	0.0660216	-0.0123832	0
3.71289	0.0673248	-0.0123266	0
3.71484	0.0686113	-0.0122014	0
3.7168	0.0701301	-0.0123607	0
3.71875	0.0720453	-0.0126578	0
3.7207	0.0744544	-0.0127998	0
3.72266	0.0773217	-0.0126087	0
3.72461	0.0802872	-0.0120239	0
3.72656	0.0827032	-0.0110129	0
3.72852	0.0841667	-0.00952814	0
3.73047	0.0846616	-0.0075309	0
3.73242	0.0843767	-0.00508818	0
3.73438	0.0835578	-0.00242088	0
3.73633	0.0823379	0.000321052	0
3.73828	0.0806474	0.00311656	0
3.74023	0.0782392	0.00592336	0
3.74219	0.0746861	0.00864567	0
3.74414	0.0694306	0.0111853	0
3.74609	0.0640825	0.0134969	0
3.74805	0.0607499	0.0156103	0
3.75	0.0586881	0.0176234	0
3.75195	0.0571011	0.0196671	0
3.75391	0.0554785	0.0218256	0
3.75586	0.0536182	0.0240166	0
3.75781	0.0515371	0.0259576	0
3.75977	0.0493256	0.0273414	0
3.76172	0.047032	0.0280392	0
3.76367	0.0446922	0.0282189	0
3.76562	0.0424456	0.0284148	0
3.76758	0.0404745	0.0290361	0
3.76953	0.0388353	0.0293383	0
3.77148	0.0374813	0.0285194	0
3.77344	0.0363888	0.0266928	0
3.77539	0.035667	0.0243486	0
3.77734	0.0355899	0.0221195	0
3.7793	0.036467	0.0205803	0
3.78125	0.0385231	0.0200907	0
3.7832	0.0419597	0.0207752	0
3.78516	0.0468995	0.0224079	0
3.78711	0.051976	0.0242657	0
3.78906	0.0552715	0.0256035	0
3.79102	0.0567313	0.0260643	0
3.79297	0.0564675	0.0255012	0
3.79492	0.0544373	0.0238971	0
3.79688	0.0512553	0.0214794	0
3.79883	0.0493425	0.0187717	0
3.80078	0.0496957	0.0163183	0
3.80273	0.0516629	0.0144352	0
3.80469	0.0524446	0.0132408	0
3.80664	0.0518297	0.0127427	0
3.80859	0.0501099	0.0129808	0
3.81055	0.0472669	0.0142605	0
3.8125	0.0433406	0.0172261	0
3.81445	0.0392402	0.0217452	0
3.81641	0.0361034	0.0260352	0
3.81836	0.0343879	0.0302858	0
3.82031	0.0344902	0.035976	0
3.82227	0.0371926	0.0392333	0
3.82422	0.0420034	0.0360888	0
3.82617	0.0449782	0.0290158	0
3.82812	0.0468274	0.0249049	0
3.83008	0.0481871	0.0214417	0
3.83203	0.049409	0.0180835	0
3.83398	0.0507156	0.0146492	0
3.83594	0.0522578	0.0111309	0
3.83789	0.0541473	0.00760511	0
3.83984	0.0564945	0.00418175	0
3.8418	0.0594826	0.00100254	0
3.84375	0.0635057	-0.00177867	0
3.8457	0.0692739	-0.00410383	0
3.84766	0.0763111	-0.00608508	0
3.84961	0.0824459	-0.00788098	0
3.85156	0.0844935	-0.00957037	0
3.85352	0.0842529	-0.0111782	0
3.85547	0.0828769	-0.0127359	0
3.85742	0.0807796	-0.0143071	0
3.85938	0.078099	-0.0159957	0
3.86133	0.0748489	-0.0179861	0
3.86328	0.0709933	-0.0208566	0
3.86523	0.0665353	-0.0226098	0
3.86719	0.0616537	-0.0225881	0
3.86914	0.0568178	-0.0234119	0
3.87109	0.05265	-0.0244385	0
3.87305	0.049596	-0.025314	0
3.875	0.0477909	-0.025568	0
3.87695	0.0472114	-0.0249177	0
3.87891	0.0477968	-0.0259359	0
3.88086	0.0487426	-0.0291815	0
3.88281	0.0483708	-0.0335127	0
3.88477	0.0466872	-0.0380283	0
3.88672	0.044363	-0.042285	0
3.88867	0.0417781	-0.0461623	0
3.89062	0.0390624	-0.0496672	0
3.89258	0.0362707	-0.052826	0
3.89453	0.0334553	-0.0556517	0
3.89648	0.0306845	-0.0581511	0
3.89844	0.0280519	-0.0603484	0
3.90039	0.0256943	-0.0623131	0
3.90234	0.0238097	-0.0641735	0
[truncated: 8,242 more rows]

## Sheet: Figure2C, S2
Electrode_ID	FaceVace_pValue	FaceVace_tStat	Cube_pValue	Cube_tStat
1	0.948082	-0.0662924	0.0801692	-1.80355		Used for Figure 2C, 2D and S2
2	0.336425	0.995424	0.0616784	-1.93238		Significant pvalues and positive tStat are Switch electrodes
3	0.824952	0.225365	0.0413607	-2.12026		Significant pvalues and negative tStat are Maintain electrodes
4	0.164359	1.46745	0.0174836	-2.49814
5	0.251601	1.19589	0.36445	-0.919231
6	0.155231	-1.50232	0.348351	0.95093
7	0.190613	1.37541	0.564322	0.582126
8	0.987519	-0.0159249	0.835226	0.209607
9	0.114916	1.68106	0.0154418	-2.55019
10	0.780216	0.284468	0.323156	1.00256
11	0.402539	-0.863265	0.0970988	1.70616
12	0.429401	0.81377	0.0359867	2.18362
13	0.680688	-0.42024	0.00264786	3.24358
14	0.983597	-0.0209293	0.456585	0.75308
15	0.0244826	2.52038	0.00233626	3.2903
16	0.965214	-0.044398	0.309222	1.03229
17	0.477891	-0.729219	0.419177	-0.81778
18	0.57978	0.566867	0.711692	0.372691
19	0.0110147	2.92802	0.0712455	1.86213
20	0.00363463	3.48604	0.00116701	3.54495
21	0.0427728	2.22822	8.79129e-06	5.22414
22	2.68462e-06	7.54613	6.86004e-06	5.30699
23	0.00136621	3.98093	4.76984e-05	4.65641
24	0.377968	0.910502	0.998346	0.0020885
25	0.169145	1.4498	0.00656233	2.89604
26	0.00599288	3.23466	0.00538214	2.97343
27	0.26928	1.15033	0.00769867	2.83302
28	0.133737	-1.59186	0.856434	-0.182295
29	0.0942732	1.79496	0.305108	1.04125
30	0.48991	-0.709089	0.0576948	1.96444
31	0.685841	-0.413029	1.1719e-05	5.12804
32	0.653768	0.458303	0.223511	-1.23987
33	0.289933	-1.09989	0.284858	-1.0866
34	0.20284	-1.33607	0.488636	-0.700087
35	0.799561	0.258794	0.32402	-1.00074
36	0.179185	-1.4141	0.0102974	-2.71655
37	0.914406	0.109441	0.514754	-0.658339
38	0.445816	-0.784506	0.262016	-1.14058
39	0.141726	1.55724	0.832667	-0.212912
40	0.198712	1.34913	0.0811044	-1.79774
41	0.868396	0.168764	0.104941	-1.66581
42	0.282361	-1.11806	0.0377196	-2.16232
43	0.350893	-0.965055	0.109986	-1.64115
44	0.897139	-0.131645	0.114419	-1.62024
45	0.823367	0.227443	0.00505828	2.99747
46	0.763961	0.306197	0.826642	-0.220706
47	0.224976	-1.26946	0.0184957	-2.47437
48	0.528343	-0.646611	0.105282	-1.66411
49	0.0720434	1.94575	0.393648	0.863991
50	0.178763	-1.41557	0.394191	0.862987
51	0.189882	1.37783	0.577669	-0.562198
52	0.413297	0.843191	0.0665342	1.89564
53	0.139614	1.56623	0.720645	0.360579
54	0.573899	0.575786	0.737406	0.338048
55	0.00260906	3.65304	3.3884e-05	4.77179
56	0.000961195	4.16077	1.19242e-07	6.66567
57	0.000537158	4.46174	0.00201017	3.34606
58	0.241978	1.22175	6.51003e-05	4.5511
59	0.195722	1.35873	0.530849	0.633186
60	0.129694	1.61006	0.728948	0.349395
61	0.890345	-0.140399	0.0260964	-2.32634
62	0.147694	-1.53245	0.0210332	-2.41963
63	0.234048	-1.24366	0.476089	-0.720588
64	0.186222	1.39004	0.000525034	3.8304
65	0.454727	0.768904	0.479108	0.715627
66	0.987143	-0.0164051	0.0405249	-2.12962
67	0.0756852	1.9184	0.245588	1.18154
68	0.810249	0.244686	0.000246089	4.09547
69	0.482469	0.721516	0.478912	0.715949
70	0.131821	1.60043	0.0102177	2.7197
71	0.951306	0.0621707	0.125254	-1.57182
72	0.585799	0.557787	0.0105124	-2.70819
73	0.701841	0.390781	0.0435995	-2.096
74	0.762022	-0.308799	0.296817	-1.05955
75	0.446578	0.783164	0.373644	-0.901539
76	0.023158	2.5491	7.40357e-08	6.82765
77	0.490053	-0.708852	0.0184915	2.47446
78	0.347386	-0.972332	0.0815973	-1.7947
79	0.457199	-0.76461	0.54661	-0.608942
80	0.32018	1.03066	0.046448	2.06668
81	0.920467	-0.101662	0.053547	1.99994
82	0.940937	-0.0754338	0.15151	-1.46721
83	0.896688	0.132224	0.0252455	-2.3408
84	0.641866	0.475354	0.0227172	-2.38653
85	0.814026	0.239714	0.37531	-0.898364
86	0.840106	-0.205544	0.0217126	-2.406
87	0.746665	-0.329487	0.902407	0.12354
88	0.448103	0.780482	0.255752	-1.15597
89	0.576056	0.572509	0.0122867	-2.64466
90	0.0826117	1.86951	0.100139	-1.69021
91	0.886409	0.145476	0.317577	-1.01436
92	0.303517	-1.06817	0.0924128	-1.73159
93	0.480957	-0.724055	0.748535	-0.323184
94	0.600907	-0.535204	0.884406	-0.146482
95	0.985174	0.0189173	0.139796	-1.51191
96	0.791148	0.269936	0.0709593	-1.86411
97	0.261266	-1.17069	0.00643207	-2.90391
98	0.145165	-1.50581	0.913767	0.109486
99	0.88799	0.142352	0.194138	1.33749
100	0.78944	0.270037	0.537233	0.626381
101	0.117103	-1.62557	0.391363	-0.873606
102	0.0133621	2.67109	0.532617	0.633563
103	0.845139	-0.197449	0.00154345	3.59107
104	0.636497	-0.478682	0.390643	-0.874956
105	0.0467991	-2.09608	0.528894	-0.639378
106	0.0615812	-1.96101	0.207122	1.29809
107	0.752005	-0.319642	0.0297217	-2.31759
108	0.208036	1.29383	0.948513	-0.0652824
109	0.202856	1.30922	0.554784	0.599371
110	0.555863	-0.597358	0.444487	0.778021
111	0.220492	-1.25801	0.860692	-0.177471
112	0.759659	-0.309438	0.947744	-0.0662594
113	0.650087	-0.459392	0.0697912	1.90183
114	0.558875	0.592777	0.651445	-0.457724
115	0.600798	0.530268	0.805764	-0.248747
116	0.263836	1.14417	0.966665	0.042249
117	0.701561	0.387829	0.631638	-0.485896
118	0.180846	-1.37823	0.756187	0.314219
119	0.872721	-0.161925	0.495346	-0.692841
120	0.759822	0.309222	0.836433	-0.208812
121	0.207519	-1.29536	0.442949	-0.780685
122	0.982432	-0.0222511	0.542257	0.618602
123	0.208651	1.29203	0.544911	-0.614509
124	0.000570291	-3.96867	0.000859275	-3.82904
125	0.189238	-1.35118	0.36178	-0.930493
126	0.597583	-0.534984	0.219778	-1.26149
127	0.198678	-1.32185	0.844335	0.198581
128	0.22578	1.24326	0.342662	-0.968925
129	0.409136	0.840114	0.786323	-0.274273
130	0.130029	1.56776	0.779046	-0.283875
131	2.17408e-05	5.2564	1.44118e-05	5.47668
132	0.245453	-1.1906	0.6409	-0.472675
133	0.526796	0.642254	0.307202	1.04429
134	0.0004112	4.09801	0.0107747	2.77482
135	0.0225028	-2.4389	0.79288	-0.265644
136	0.726651	-0.353701	0.112622	1.64958
137	0.755727	-0.314676	0.735642	0.34175
138	0.387336	0.880471	0.0414781	2.15951
139	0.0130664	2.68088	0.00179537	3.52923
140	0.0175958	2.5495	0.895031	0.133408
141	0.0056622	3.0385	0.00184001	3.51917
142	0.04133	-2.15592	0.299337	1.06183
143	0.00915173	2.83503	0.0129482	2.6942
144	0.0299216	2.30813	0.345291	0.963555
145	0.259452	1.15502	0.0566134	2.00726
146	0.0571461	-1.99821	0.356997	-0.939978
147	0.422774	-0.815557	0.460119	-0.751252
148	0.934272	-0.0833408	0.694601	-0.397586
149	0.35569	-0.941779	0.228966	-1.23591
150	0.719178	-0.36382	0.556623	0.596567
151	0.0513168	-2.05119	0.731492	-0.347343
152	0.337967	0.977717	0.314675	-1.02792
153	0.55118	-0.604505	0.598391	-0.53411
154	0.211565	-1.26426	2.24863e-07	-6.19977
155	0.455617	0.751496	0.00538141	-2.93936
156	0.000230661	-3.94683	3.34688e-05	-4.65785
157	0.267395	1.12065	0.0138085	2.57271
158	0.367736	0.908338	0.164954	1.41385
159	0.261532	1.13465	0.417689	-0.818704
160	0.129265	-1.54056	0.000222999	4.0486
161	0.00355644	-3.04858	0.000799434	-3.62112
162	0.00114992	-3.43396	0.0193089	-2.43544
163	0.178314	-1.36372	0.0855306	-1.76196
164	0.013317	-2.55945	0.0051597	-2.95517
165	0.285322	1.07914	0.615923	-0.505489
166	0.481089	0.709464	3.14947e-08	6.80096
167	0.0628512	-1.89946	0.168544	-1.40165
168	0.0805182	1.78112	0.0196057	2.4291
169	0.199476	-1.29896	0.000491512	-3.7861
170	0.000390423	-3.78256	0.00483265	-2.9797
171	0.606883	0.517554	0.0734473	1.83712
172	0.0107728	-2.64153	0.488511	-0.69898
173	0.147281	1.47031	0.000771516	3.63328
174	0.000236335	3.93932	0.000323856	3.92545
175	7.86733e-06	4.94205	0.000137341	4.20674
176	0.106319	1.6424	0.00700453	2.83929
177	0.317312	1.00934	0.0696791	-1.86271
178	3.87922e-05	-4.48262	0.00288493	-3.16962
179	5.31387e-05	4.39002	0.42734	0.801715
180	0.68098	-0.41336	0.00538211	-2.93931
181	0.182464	1.35058	0.059007	1.94218
182	9.10081e-06	4.90072	0.000229969	4.03849
183	0.172745	1.38173	0.251484	1.16317
184	0.000136266	4.10807	2.28981e-06	5.49034
185	0.0369349	2.13947	0.267439	1.12427
186	0.155705	-1.43977	0.0378613	-2.14577
187	0.799595	0.255126	0.00986705	-2.70644
188	0.0962971	-1.69259	0.000814972	-3.61453
189	2.83769e-06	-5.2286	0.00176846	-3.34495
190	0.374856	0.894818	0.000267035	3.98929
191	0.000105016	-4.18685	0.0194709	-2.43197
192	0.402988	-0.842926	0.985098	0.0187928
193	0.175294	-1.37343	0.557241	0.59179
194	0.302921	1.04012	0.216597	1.25497
195	0.323227	0.996968	0.438739	-0.781945
196	9.62698e-05	4.213	0.000125024	4.23717
197	1.71585e-06	5.36839	0.000116957	4.25874
198	0.064207	1.88944	0.197439	1.31015
199	5.73651e-05	-4.36739	0.159842	1.43159
200	0.660585	0.44154	0.793558	0.263405
201	0.196375	1.30812	0.352373	0.94069
202	1.52334e-07	6.03056	9.12395e-10	7.89964
203	4.48834e-05	4.4398	8.31147e-06	5.09301
204	0.00225776	3.20669	0.0195054	2.43123
205	0.841151	-0.201389	0.18223	-1.35692
206	0.00664256	-2.8233	0.0991602	-1.6872
207	0.00131121	-3.39038	7.99949e-05	-4.38094
208	0.229304	1.21592	0.000773363	3.63246
209	0.0268239	2.2762	1.18936e-05	4.98177
210	0.152918	-1.44973	0.595518	0.535032
211	4.50082e-06	5.09955	1.65734e-11	9.1882
212	0.146197	1.47434	0.773843	0.289256
213	0.841048	0.201521	0.817183	-0.23266
214	0.852648	0.186632	0.24202	-1.1871
215	0.299175	-1.04829	0.00275996	-3.18567
216	0.201416	1.29329	0.165088	1.41339
217	0.00653174	2.8295	0.00596594	2.90042
218	0.44982	0.76125	0.0116742	2.63997
219	0.0236799	-2.32814	0.321984	-1.0025
220	0.000291772	-3.87388	0.0139356	-2.56901
221	0.00298562	-3.10999	0.0483284	-2.03521
222	0.000158271	-4.0625	0.0344155	-2.18812
223	0.884008	-0.146581	0.8296	0.216593
224	0.80515	0.247902	0.263692	-1.13325
225	0.302404	-1.04124	0.239575	-1.19339
226	0.874496	0.158701	0.0885944	1.74433
227	0.0803521	1.78212	0.000172178	4.13322
228	0.128603	1.54328	0.000615582	3.71012
229	0.659414	0.443169	0.00429102	3.02397
230	0.00304111	-3.10355	0.000477197	-3.79603
231	0.0307877	2.21791	4.76886e-05	4.54585
232	0.0505321	2.00008	1.98236e-07	6.23824
233	0.115041	1.60177	0.00155682	3.38993
234	0.255995	1.14808	0.0023052	3.25053
235	0.753367	-0.315806	0.096155	1.70291
236	0.0559142	-1.95379	0.433424	0.791125
237	0.463618	-0.738152	0.0521821	1.99975
238	0.454378	-0.753575	0.298731	1.05251
239	0.739216	-0.334609	0.231443	1.21467
240	0.0551837	-1.95984	0.0639751	-1.90377
241	0.589543	-0.542739	0.0286385	2.26838
242	0.0136501	2.54979	0.00167481	3.36418
243	0.0365481	2.14405	0.0173384	2.47996
244	0.0246726	-2.31111	9.00653e-05	-4.3429
245	0.29964	-1.04727	8.61122e-06	-5.08203
246	0.613503	-0.508027	0.717327	-0.364542
247	0.0707461	-1.8435	0.0154495	-2.52719
248	0.92659	0.0925675	0.435813	-0.786991
249	1.83267e-05	4.70047	0.0603782	1.93131
250	0.000893326	3.51698	0.749237	0.321803
251	0.274943	1.11019	0.0200873	2.41899
252	0.155334	1.45421	0.0201615	2.41745
253	0.0753213	-1.8364	0.555758	-0.594026
254	0.521041	0.64867	0.265797	-1.12819
255	0.843588	-0.198865	0.0252937	2.32174
256	0.6571	0.447973	0.975598	0.0307749
257	0.233831	1.21276	0.509183	0.665934
258	6.98265e-08	6.90124	7.87208e-07	5.8172
259	0.618872	0.502185	0.0459639	2.05821
260	0.797022	-0.25929	0.575775	-0.564076
261	0.996348	0.00461223	0.2915	-1.0686
262	0.883416	-0.14778	0.806122	0.247024
263	0.171891	-1.39649	0.187617	-1.34002
264	0.182767	-1.3609	0.933587	0.0838462
265	0.0416968	-2.11907	0.830282	0.215712
266	0.0048768	3.01793	0.00280666	3.17959
267	0.176549	1.38104	0.96831	0.0399717
268	0.224265	1.23851	0.164316	-1.41604
269	0.192675	-1.32989	0.084421	1.76848
270	0.0161491	-2.53549	0.0638839	-1.90445
271	0.393152	0.865243	0.0278391	2.28061
272	0.18428	-1.35608	0.320894	-1.00479
273	0.699991	0.388705	0.48611	0.702868
274	0.104832	-1.66774	0.052413	1.9977
275	0.750256	-0.320971	0.671355	0.427358
276	0.743161	0.330434	0.0300587	-2.2474
277	0.503056	0.67711	0.0598118	1.93577
278	0.0939106	-1.72485	0.0937153	-1.71597
279	0.38433	-0.881675	0.249372	1.16846
280	0.318334	-1.01321	0.292189	-1.06706
281	0.0101526	-2.72713	0.0973067	-1.69684
282	0.865162	-0.171135	0.0669816	-1.88175
283	0.784087	0.276239	0.728106	0.350033
284	0.811173	-0.240835	0.995203	0.00604958
285	0.578266	0.561477	0.808734	0.243628
286	0.64167	0.469684	0.284091	-1.08539
287	0.423505	0.81042	0.124802	-1.567
288	0.234788	1.21023	0.500184	-0.680228
289	0.274117	-1.11213	0.686573	0.406385
290	0.385167	-0.880104	0.584009	0.551906
291	0.52137	0.648154	0.866136	0.16963
292	0.551423	0.601795	0.925403	-0.0942081
293	0.24544	1.18254	0.203672	1.29177
294	0.67226	0.426851	0.787737	-0.271018
295	0.984055	-0.0201377	0.309461	-1.02911
296	0.14379	1.49741	0.0497474	2.02188
297	0.785985	0.273747	0.919053	0.102255
298	0.504712	-0.674467	0.417757	-0.818583
299	0.361314	-0.925716	0.798261	0.257265
300	0.287088	1.08202	0.743046	0.330046
301	0.510997	-0.664484	0.802338	0.251951
302	0.330925	0.986792	0.801823	0.252622
303	0.607424	0.518711	0.262346	1.1365
304	0.365849	0.916898	0.193708	1.32136
305	0.835814	0.208895	0.161465	1.42591
306	0.831706	0.214205	0.820755	0.228032
307	0.376816	-0.895859	0.407395	-0.837089
308	0.914999	0.107556	0.180785	-1.36152
309	0.130601	-1.55033	0.437654	0.783814
310	0.763849	0.302924	0.258495	-1.14587
311	0.0482566	2.05118	0.117425	1.59934
312	0.196677	1.31771	0.137483	1.51485
313	0.410906	0.832868	0.016261	2.50629
314	0.850031	0.190568	0.946362	0.0676887
315	0.156467	-1.45011	0.211912	1.26811
316	0.287817	-1.08036	0.516532	-0.654363
317	0.287324	-1.08148	0.921565	0.0990701
318	0.0163018	-2.53153	0.165718	1.41124
319	0.637141	-0.476099	0.593011	0.538694
320	0.118835	-1.60133	0.662966	-0.439
321	0.873733	-0.160159	0.170328	1.39567
322	0.816894	-0.233398	0.7545	0.314813
323	0.0760723	1.83146	0.844272	0.197681
324	0.757786	-0.310961	0.231424	-1.21472
325	0.060891	1.94059	0.851096	-0.188909
326	0.939912	-0.0759572	0.453522	0.756758
327	0.41695	0.817468	0.19072	1.32269
328	0.26462	-1.12625	0.295439	-1.05503
329	0.261717	-1.13319	0.51005	-0.662527
330	0.000159302	4.03498	0.00629275	2.82684
331	0.931108	-0.0868213	0.471006	-0.725215
332	0.779672	0.281028	0.826659	-0.219902
333	0.110115	-1.62209	0.0031129	-3.07481
334	3.92322e-08	6.31068	6.19005e-06	4.93445
335	0.923139	-0.0968938	0.185595	-1.33834
336	0.913818	0.108689	0.0186356	-2.4153
337	0.913789	0.108726	0.293947	-1.05833
338	0.437773	0.78126	0.223355	1.22977
339	0.584558	0.549762	0.960343	0.0499219
340	0.764627	0.300797	0.337951	-0.96557
341	0.805396	-0.24748	0.56148	-0.58374
342	0.225208	-1.22563	0.352238	-0.937193
343	0.597724	-0.530547	0.274949	-1.10132
344	0.128456	1.54186	0.23901	1.18872
345	0.00157064	3.31504	0.00842614	2.72002
346	4.76675e-06	5.03669	0.0281609	2.24687
347	0.422254	-0.808144	0.57835	-0.558695
348	0.363631	-0.915547	0.841165	0.201233
349	0.411913	0.826388	0.228252	-1.21671
350	0.14903	1.46206	0.652542	-0.452391
351	0.441644	-0.774642	0.547174	-0.605269
352	0.541986	-0.613375	0.58332	-0.551386
353	0.77735	-0.284072	0.321716	-0.998792
354	0.00949771	-2.68119	0.102305	-1.65792
355	0.996597	-0.0042837	0.464202	-0.736431
356	0.927896	0.0908796	0.544642	-0.60911
357	0.729499	-0.347438	0.865371	0.170235
358	0.0565684	-1.94482	0.785132	0.273802
359	0.419433	-0.813094	0.49782	-0.681871
360	0.553387	0.596103	0.876952	-0.155465
361	0.584239	-0.550229	0.394434	-0.857472
362	0.286406	-1.07578	0.286338	-1.07531
363	0.131474	-1.52954	0.0352815	-2.15145
364	0.791333	0.265783	0.551428	-0.598838
365	0.258685	-1.1405	0.928411	0.090204
366	0.751614	-0.317992	0.956714	0.0544944
367	0.225487	-1.22488	0.246304	-1.17026
368	0.128211	-1.54286	0.0322049	-2.19039
369	0.0513455	-1.98899	0.140523	-1.49264
370	0.297268	1.05161	0.405124	-0.838134
371	0.716667	-0.364663	0.901454	-0.124324
372	0.794154	-0.262105	0.420728	-0.810459
373	0.561661	0.58368	0.556107	-0.591793
374	0.866167	-0.169265	0.802602	-0.251038
375	0.0034334	3.04912	0.0102342	2.64744
376	0.227769	1.21881	0.632566	0.480457
377	0.00286764	3.11149	0.0179684	2.42981
378	0.0313288	2.20549	0.580831	-0.555042
379	0.0253768	-2.29385	0.971222	-0.0362196
380	0.32037	-1.00214	0.532253	-0.628031
381	0.655483	-0.448433	0.927702	-0.0911005
382	0.0464779	-2.03379	0.219812	-1.23935
383	0.0969587	-1.68662	0.444753	0.769024
384	0.249468	-1.16311	0.600896	0.525768
385	0.224014	-1.22883	0.731748	0.344326
386	0.315232	-1.01293	0.738687	-0.335068
387	0.0156959	-2.48787	0.745425	-0.326105
388	0.124113	-1.55998	0.160333	-1.4207
389	0.957732	-0.0532254	0.72428	-0.354323
390	0.326426	-0.989569	0.949899	-0.0630844
391	0.593546	-0.536623	0.1034	-1.65254
392	0.312984	1.01768	0.152029	-1.44996
393	0.627596	-0.487663	0.153241	-1.44562
394	0.832361	-0.212614	0.427997	0.797777
395	0.0564775	-1.94555	0.445618	-0.767557
396	0.728814	-0.348354	0.722767	-0.356353
397	0.541815	-0.613635	0.399598	-0.848091
398	0.813196	-0.237364	0.0372136	2.12849
399	0.872797	0.160804	0.402229	-0.84334
400	0.532644	-0.627668	0.544024	-0.610048
401	0.482287	-0.707101	0.685847	0.406372
402	0.237049	-1.19454	0.0133346	-2.54658
403	0.61714	-0.502566	0.376733	-0.890224
404	0.000316934	3.82597	0.0294559	2.22804
405	4.05188e-07	5.69959	0.000129837	4.07805
406	0.26585	-1.12332	0.908258	0.1157
407	0.890813	0.13787	0.934109	-0.0830076
408	0.349566	-0.942922	0.0509183	1.99015
409	0.174832	1.37338	0.941711	-0.0734117
410	0.345199	-0.951567	0.908668	0.115181
411	0.987853	-0.0152899	0.448821	0.762139
412	0.238658	-1.1904	0.799292	0.255341
413	0.0868336	-1.74135	0.155046	-1.4392
414	0.549807	0.601507	0.308366	-1.02696
415	0.372026	0.899533	0.186393	1.33588
416	0.879434	0.152346	0.454548	0.752509
417	0.261971	1.13258	0.935925	-0.0807148
418	0.202548	1.28866	0.761843	-0.304378
419	0.073858	-1.81984	0.475368	-0.718071
420	0.247299	-1.16851	0.0330098	-2.1799
421	0.07809	1.79306	0.891664	0.136751
422	0.934531	0.0824973	0.89923	0.127146
423	0.0102365	-2.65292	0.149377	-1.45957
424	0.00026355	-3.88255	0.0744993	-1.81362
425	0.933874	-0.0833267	0.0715029	-1.83317
426	0.121765	1.56999	0.309053	1.02549
427	0.386777	0.871937	0.718058	-0.36268
428	0.612098	0.509794	0.474892	0.718849
429	0.0724847	-1.8288	0.100751	-1.66564
430	0.324893	0.992736	0.000471766	-3.68877
431	0.200725	1.29395	0.325276	-0.991414
432	0.364044	0.914755	0.373219	-0.896839
433	0.00892623	-2.70448	0.86992	0.164429
434	0.0379399	2.12322	0.19023	1.32417
435	0.419843	0.812373	0.0547758	-1.95705
436	0.246812	1.16973	0.585372	0.548376
437	0.164956	1.40604	0.310672	1.02204
438	0.0463325	-2.03518	0.277424	-1.0956
439	0.0189031	2.41394	0.001655	3.28762
440	0.406193	0.8366	0.312514	-1.01812
441	0.133122	1.52291	0.00325288	3.05968
442	0.0186999	2.41827	0.649749	0.456292
443	1.61907e-07	5.94115	1.10577e-10	7.71923
444	2.06453e-10	7.65938	9.34213e-12	8.3331
445	5.61727e-08	6.21747	5.46867e-08	6.16884
446	0.961031	-0.0490681	0.801057	-0.253045
447	0.997767	-0.00281038	0.0504822	-1.99402
448	0.749495	-0.320801	0.462089	0.739934
449	0.0957147	-1.69308	0.217201	1.24649
450	4.9097e-28	20.0618	1.21557e-35	26.2619
451	3.64586e-06	5.10999	0.000194545	3.95815
452	0.0581744	1.93193	0.330233	0.98123
453	0.617279	0.502367	0.950657	-0.0621283
454	0.15529	-1.43951	0.0835602	-1.75826
455	0.0173949	2.44717	0.072985	1.82342
456	0.227479	1.21957	0.0564833	1.94304
457	0.118924	1.58232	0.200877	-1.29258
458	0.852379	0.186902	0.918676	-0.102511
459	0.866698	0.168587	0.227354	1.21909
460	0.750794	-0.319079	0.223039	1.23062
461	0.0146321	2.51542	0.00593866	2.84773
462	0.0270125	2.26788	0.00457079	2.94105
463	0.0252282	2.29629	0.0757156	1.80587
464	0.0382915	2.11921	0.0628238	1.89396
465	0.146891	1.46994	0.656209	-0.447277
466	0.293135	1.06073	0.431908	-0.791006
467	0.882205	-0.148817	0.150879	-1.45411
468	0.314399	-1.01468	0.183987	-1.34332
469	0.369634	0.904071	0.233249	-1.2036
470	0.712456	-0.370339	0.197488	-1.3025
471	0.0560325	1.96386	0.716692	0.365281
472	0.851063	0.188896	0.00143244	3.40777
473	0.440434	-0.778677	0.383707	-0.880082
474	0.334332	0.976391	0.195735	1.31424
475	0.0741917	1.82997	0.216866	1.25331
476	0.618544	0.501548	0.0302338	2.24113
477	0.477826	0.716058	0.00185485	3.31744
478	0.340742	-0.963383	0.750245	-0.320363
479	0.772157	-0.291387	0.0520987	-1.99772
480	0.332187	-0.98078	0.480241	-0.712113
481	0.869684	0.165043	0.0173492	2.47486
482	0.349817	-0.945243	0.536834	-0.622603
483	0.897367	-0.129753	0.149279	1.46838
484	0.721883	-0.358285	0.84676	-0.194424
485	0.94985	0.0632639	0.385924	0.875951
486	0.402123	0.846205	0.199532	1.30293
487	0.846825	-0.19434	0.860532	-0.176753
488	0.338804	-0.967298	0.829651	-0.216463
489	0.158626	-1.43463	0.507986	-0.667553
490	0.340175	-0.964527	0.64795	0.459837
491	0.189869	1.33203	0.186711	-1.34178
492	0.489579	0.69696	0.363686	-0.918104
493	0.0874147	1.74907	0.210418	-1.27141
494	0.704631	0.381608	0.161034	1.42619
495	0.585353	-0.549723	0.00333694	-3.1077
496	0.938195	0.0779936	0.257292	1.14806
497	0.980201	-0.0249622	0.19822	1.30682
498	0.826654	-0.220334	0.0909127	1.72939
499	0.112605	-1.61972	0.584542	-0.550917
500	0.444033	0.772519	0.119092	1.5903
501	0.536369	0.623317	0.0067578	2.84598
502	0.628074	0.487935	0.220841	1.24235
503	0.93104	-0.0870444	0.30787	1.03194
504	0.0797398	1.79466	0.0880215	1.74561
505	0.514122	-0.657879	0.0281944	2.27127
506	0.936436	0.0802177	0.452319	0.75845
507	0.0307807	2.23336	0.870401	0.164126
508	0.4338	0.79011	0.537662	0.621331
509	0.104934	-1.65634	0.99132	0.0109427
510	0.320536	1.00496	2.75083e-05	4.69268
511	0.0934439	-1.71554	0.0710277	1.85113
512	0.704179	0.382223	0.255929	1.1514
513	0.000107763	4.26431	6.64116e-05	4.41753
514	0.217476	1.25162	0.071757	1.84618
515	0.642374	0.467682	0.840296	0.202738
516	0.17617	1.37527	0.542971	0.613204
517	0.0447763	2.06712	0.000436679	3.81039
518	0.791014	0.266649	0.0508123	2.00927
519	0.522912	-0.644131	0.54286	0.613375
520	0.561972	0.58445	0.281952	1.08962
521	0.634757	0.478446	0.0240553	2.33893
522	0.00801627	2.78077	0.000197252	4.07041
523	0.176447	-1.37437	0.0685187	1.86847
524	0.454462	-0.754837	0.974529	-0.0321149
525	0.782983	-0.277163	0.0499237	2.0174
526	0.849389	0.191046	0.0171742	2.47901
527	0.549282	0.603598	0.00378537	3.06177
528	0.405399	0.84028	0.184619	1.34831
529	0.734677	0.341117	0.259132	1.14356
530	0.550295	0.602061	0.00599684	2.89113
531	0.333544	0.978002	0.7573	-0.311004
532	0.878836	0.153354	0.441494	0.776861
533	0.821189	0.227402	0.253766	-1.15674
534	0.457219	-0.750201	0.936845	0.0797004
535	0.538815	-0.619563	0.83971	0.203492
536	0.712239	0.371298	0.00375579	3.06464
537	0.66916	-0.430253	0.0526568	1.99278
538	0.578232	0.560226	0.0448532	2.06634
539	0.126478	1.55836	0.00584829	2.90057
540	0.69264	-0.397944	0.306963	1.0339
541	0.832167	-0.213216	0.152498	1.45657
542	0.380055	0.886922	0.0258343	2.30866
543	0.116007	-1.60412	0.926224	0.093141
544	0.971585	-0.035828	0.660725	0.441971
545	0.801569	-0.252876	0.697285	-0.391604
546	0.533541	0.627667	0.0693821	1.86244
547	0.454626	0.75456	0.0141237	2.5583
548	0.0859542	1.75748	8.14756e-05	4.35303
549	0.145959	1.48077	0.000325251	3.90753
550	0.281684	1.09023	0.22806	1.22281
551	0.135213	1.52247	0.642919	-0.466913
552	0.276569	1.10205	0.901022	0.125107
553	0.161432	1.4248	0.173238	1.38486
554	0.386728	0.874456	0.18287	1.35381
555	0.534168	0.626702	0.275306	1.105
556	0.849174	-0.191322	0.452691	0.757822
557	0.786688	0.272309	0.0176915	2.46685
558	0.33956	-0.96577	0.00402106	-3.03965
559	0.271785	1.11325	0.066351	-1.8839
560	0.245413	1.17765	0.536201	0.623575
561	0.0879892	1.74579	0.0101913	2.68769
562	0.457999	0.748892	0.302021	1.04465
563	0.642255	0.46785	0.326245	0.993042
564	0.999226	0.000976004	0.287649	1.07663
565	0.69565	0.393834	0.505189	0.671984
566	0.164912	1.4128	0.00116183	3.48017
567	0.472577	0.724673	0.390099	0.86821
568	0.234361	1.20613	0.570886	0.571129
569	0.131637	1.53693	0.248511	-1.16983
570	0.293104	1.06436	0.695418	0.394151
571	0.643567	0.466001	0.395143	-0.858928
572	0.209895	1.27289	0.488468	0.698755
573	0.399372	0.851204	0.433767	-0.790165
574	0.746972	0.324714	0.304107	-1.0401
575	0.675854	0.425901	0.898458	-0.130127
576	0.780713	0.283123	0.748089	-0.328062
577	0.628639	-0.493103	0.613054	-0.518156
578	0.970772	0.0372177	0.557285	-0.602376
579	0.324891	-1.01569	0.867069	-0.170725
580	0.393554	0.876831	0.0503882	-2.15614
581	0.761887	-0.308226	0.337368	-0.996129
582	0.479348	0.724286	0.434747	-0.805987
583	0.699305	0.393277	0.0525822	-2.13278
584	0.361936	-0.938509	0.400722	-0.868781
585	0.362216	-0.937945	0.854878	0.18657
586	0.610217	-0.519951	0.581506	-0.565283
587	0.375478	0.911663	0.0368551	2.32572
588	0.468211	0.743069	0.223747	1.27756
589	0.361712	0.938957	0.0794346	-1.9029
590	0.928275	0.091444	0.139664	-1.57329
591	0.332985	-0.998318	0.579557	0.568238
592	0.316487	-1.03406	0.359962	-0.948934
593	0.626206	-0.496626	0.0323777	-2.39515
594	0.148365	-1.51864	0.0501834	-2.15837
595	0.732359	-0.348024	0.241832	1.22631
596	0.270756	1.14076	0.373524	0.921601
597	0.967715	-0.0411119	0.531475	0.642885
598	0.0714094	1.93091	0.357916	-0.953121
599	0.317812	1.03114	0.0369061	-2.32498
600	0.62934	0.492089	0.174403	-1.4368
601	0.00361977	-3.40526	0.0533917	-2.1244
602	0.172769	-1.42712	0.654755	-0.457655
603	0.351809	-0.959038	0.384237	-0.900493
604	0.507921	0.677251	0.305916	-1.06578
605	0.362991	0.936391	0.0714601	-1.96258
606	0.708157	-0.381079	0.877694	0.156953
607	0.537469	0.630188	0.867111	-0.17067
608	0.749421	-0.324961	0.351799	-0.965736
609	0.46153	-0.754467	0.607987	0.525642
610	0.997365	-0.00335507	0.588238	-0.555119
611	0.76498	0.304088	0.69872	-0.395733
612	0.784587	-0.277982	0.102961	-1.75398
613	0.34779	0.967298	0.0428691	-2.24413
614	0.845693	-0.1978	0.648876	-0.466073
615	0.692656	0.402481	0.0049061	-3.38233
616	0.0659905	-1.97331	0.376992	-0.914722
617	0.509358	-0.674928	0.168379	-1.45872
618	0.507829	-0.677401	0.0237703	-2.55931
619	0.568421	0.58239	0.257892	-1.18326
620	0.297094	1.07783	0.438666	-0.798963
621	0.630046	-0.491068	0.0135894	-2.85259
622	0.645942	-0.46822	0.134225	-1.59724
623	0.255184	-1.18016	0.804962	0.252026
624	0.721186	0.363232	0.190908	-1.37984
625	0.865182	0.172533	0.543837	-0.62335
626	0.960926	-0.0497641	0.17552	-1.43281
627	0.565207	0.587287	0.819228	-0.233212
628	0.0906004	1.80087	0.0199049	-2.65281
629	0.951409	0.0618997	0.0662229	-2.00518
630	0.147273	-1.52302	0.383429	-0.90207
631	0.090024	1.80441	0.972837	-0.0347111
632	0.144701	-1.53344	0.879804	0.154221
633	0.711842	-0.376019	0.26535	-1.16398
634	0.140615	1.55033	0.892884	-0.137317
635	0.968796	0.0397352	0.472125	-0.74056
636	0.761685	-0.308496	0.52595	0.651699
637	0.855985	-0.184442	0.478112	0.730385
638	0.782264	-0.281063	0.233707	1.24895
639	0.688987	-0.407575	0.565681	-0.589422
640	0.399572	-0.865471	0.919097	0.103562
641	0.578622	-0.566941	0.830397	-0.218546
642	0.593102	-0.545249	0.714956	-0.373281
643	0.970294	0.0378263	0.223419	-1.27853
644	0.742338	-0.334512	0.0280471	-2.47166
645	0.458566	-0.759556	0.492748	0.705832
646	0.892212	0.137679	0.335799	-0.99949
647	0.679392	-0.42095	0.396967	-0.875925
648	0.579608	0.565455	0.871457	-0.165033
649	0.0660412	-1.9729	0.00906459	-3.06332
650	0.189366	1.37079	0.961411	-0.0493238
651	0.243813	1.21011	0.80479	-0.252252
652	0.652032	0.459535	0.773914	0.293311
653	0.351255	-0.960173	0.428812	-0.816701
654	0.0508477	2.11112	0.695341	0.400432
655	0.537268	0.630503	0.714977	-0.373252
656	0.676062	-0.42561	0.142559	-1.56087
657	0.659312	-0.449201	0.509359	-0.67849
658	0.891414	0.138705	0.72545	-0.358875
659	0.430087	0.809527	0.511321	0.675296
660	0.787265	-0.274431	0.556032	-0.604318
661	0.263924	-1.15783	0.0147392	-2.8102
662	0.123349	1.62662	0.0860119	-1.85764
663	0.0235892	2.50179	0.0620111	-2.04176
664	0.871869	0.163892	0.00633763	-3.24923
665	0.732062	-0.348426	0.158927	-1.49446
666	0.646242	-0.466012	0.714626	0.370881
667	0.0311933	-2.3175	0.542121	-0.620213
668	0.826305	0.222339	0.902741	-0.123759
669	0.985275	-0.0186884	0.272404	1.12865
670	0.818125	0.233006	0.161618	1.45342
671	0.744757	-0.3301	0.559688	0.593212
672	0.273543	1.12589	0.779884	0.283267
673	0.278795	-1.11327	0.970676	-0.0372239
674	0.0702502	-1.91244	0.294147	-1.07735
675	0.542863	-0.619063	0.868867	-0.167232
676	0.587153	0.551869	0.521018	0.653277
677	0.61322	0.513511	0.35238	0.952165
678	0.423966	0.816263	0.634735	-0.482435
679	0.196955	-1.33475	0.928797	0.0904917
680	0.226227	1.24861	0.135948	1.55366
681	0.793422	-0.265395	0.329657	0.999151
682	0.0654689	1.94894	0.160083	1.45904
683	0.0936235	1.76041	0.996344	-0.00463972
684	0.675239	0.425189	0.433305	0.799657
685	0.226327	-1.24833	0.722812	-0.359741
686	0.0198444	2.53162	0.100806	1.72035
687	0.914133	-0.109199	0.837251	0.208106
688	0.433428	0.799441	0.248846	-1.18775
689	0.94767	-0.0664614	0.158401	1.46524
690	0.420178	-0.823064	0.52	-0.65489
691	0.970783	0.0370868	0.734965	-0.343287
692	0.861626	0.176565	0.62513	-0.496246
693	0.71951	-0.364229	0.347735	-0.961597
694	0.367398	0.922236	0.661683	-0.444178
695	0.748962	-0.324456	0.481826	0.716732
696	0.910647	-0.113651	0.128744	-1.58459
697	0.48493	0.711601	0.281113	-1.10775
698	0.741357	0.334672	0.926358	0.0935999
699	0.428216	0.808678	0.232009	-1.23263
700	0.603949	0.527061	0.870126	-0.165611
701	0.887164	0.143715	0.230299	-1.23732
702	0.381744	-0.894403	0.336984	-0.983764
703	0.857461	0.18194	0.169424	-1.42554
704	0.91616	0.106611	0.891864	0.137688
705	0.570367	0.577017	0.799714	-0.257118
706	0.320601	-1.01851	0.946324	-0.0681736
707	0.0864303	-1.80329	0.571069	0.575957
708	0.894935	-0.133752	0.615038	0.510866
709	0.0343762	2.27058	0.000374699	4.26943
710	0.0378	2.22437	0.111299	1.666
711	0.734818	0.343485	0.27821	1.11466
712	0.0599547	1.9941	0.000442122	4.19864
713	0.761301	0.307955	0.00914863	2.88533
714	0.402236	-0.862043	0.876199	0.158154
715	0.963606	-0.0463975	0.0618594	1.99897
716	0.381584	0.901473	0.783569	0.279055
717	0.191254	1.36867	0.653471	-0.456979
718	0.994102	-0.00751604	0.25089	1.18872
719	0.772201	-0.294783	0.59897	0.5359
720	0.243223	-1.21479	0.633086	-0.486124
721	0.601064	-0.534152	0.377584	-0.906027
722	0.507217	-0.679427	0.284425	-1.10531
723	0.891512	-0.138726	0.551132	-0.608142
724	0.365053	-0.934087	0.129467	-1.59352
725	0.363543	-0.937116	0.118077	1.64623
726	0.933148	0.0853038	0.0712571	-1.92404
727	0.451675	-0.772752	0.65523	-0.454484
728	0.197296	-1.34917	0.0401255	-2.22226
729	0.646059	-0.468648	0.0648258	-1.97428
730	0.896593	0.132187	0.386997	-0.887877
731	0.35191	0.960751	0.232005	-1.23948
732	0.23981	1.22406	0.34239	0.976748
733	0.763782	0.306038	0.0548144	2.06221
734	0.0542997	2.08767	0.00839096	2.98081
735	0.070404	1.94781	0.041176	2.20915
736	0.00269239	-3.58776	0.214263	-1.29018
737	0.0342364	2.32915	2.19811e-05	5.78477
738	0.0100483	2.94434	0.16946	1.43489
739	0.316719	1.03577	0.0551035	2.05947
740	0.25741	1.17732	0.151552	1.50158
741	0.47038	0.740585	0.722253	-0.361401
742	0.000805281	4.17969	5.43515e-07	7.7681
743	0.0128164	2.82426	0.0118442	2.81814
744	0.882522	0.150311	0.713167	-0.37381
745	0.179623	-1.40764	0.141225	-1.54306
746	0.465961	-0.748112	0.815687	-0.236741
747	0.637948	0.480294	0.0669585	1.95714
748	0.935388	0.0824382	0.812868	-0.240436
749	0.940665	-0.0756913	0.762291	-0.307376
750	0.245523	-1.2086	0.39967	-0.863896
751	0.362844	-0.938521	0.614218	-0.513489
752	0.618165	-0.508988	0.172942	-1.4226
753	0.970122	-0.0380852	0.214823	1.28853
754	0.134569	-1.58171	0.14072	1.54516
755	0.29623	-1.08226	0.148856	1.51217
756	0.359736	-0.944792	0.361626	0.93751
757	0.638361	-0.479698	0.343721	0.973984
758	0.0834979	-1.85407	0.331848	0.998905
759	0.916038	0.107217	0.404712	-0.854495
760	0.0885448	-1.82142	0.31963	-1.02521
761	0.73452	-0.345495	0.0781405	-1.87457
762	0.902508	0.124582	0.372693	-0.915579
763	0.803615	-0.253116	0.113969	1.66631
764	0.549184	0.612805	0.485578	0.712902
765	0.333632	0.999014	0.757149	-0.314257
766	0.000282375	4.7042	0.00718083	3.05379
767	0.682893	-0.41657	0.37224	0.916468
768	0.0184315	2.64344	0.425258	0.816951
769	0.2781	1.12541	0.946096	0.0686156
770	0.00323774	3.49786	0.0171592	2.64098
771	0.0916827	1.80195	0.0187173	2.59904
772	0.840192	0.205177	0.584365	0.557631
773	0.187209	-1.382	0.411313	-0.842301
774	0.123096	1.63386	0.0164716	2.66066
775	0.703298	0.388233	0.211664	1.29788
776	0.0221717	2.5506	0.747005	-0.327881
777	0.0751892	1.91186	0.769632	0.297576
778	0.0836274	-1.85321	0.027133	-2.41776
779	0.109197	1.70298	0.0178708	2.62139
780	0.647482	-0.466612	0.036302	2.2728
781	8.8933e-05	5.30069	4.1432e-06	6.64423
782	0.00217032	3.69292	0.000133372	4.9063
783	0.0956488	1.77816	0.163586	1.4561
784	0.0819024	1.86475	0.00184579	3.68272
785	0.569512	0.581542	0.0105177	2.87439
786	0.0614695	2.02128	0.00226323	3.58881
787	0.0498978	2.13253	0.0572371	2.03967
788	0.17752	1.4149	0.104114	1.71714
789	0.50162	0.688546	0.10962	1.68826
790	0.585019	0.558087	0.580107	-0.564018
791	0.218564	1.28417	0.70171	0.389545
792	0.528748	-0.634257	0.863318	-0.172974
793	0.61514	-0.505853	0.130799	-1.53428
794	0.215786	-1.25337	0.0115617	-2.61434
795	0.098781	-1.6815	0.989121	-0.0136984
796	0.743497	-0.329008	0.462211	-0.740488
797	0.537112	0.621388	0.0252092	-2.30215
798	0.940384	0.0751567	0.239057	-1.1905
799	0.354467	0.934467	0.20372	-1.28661
800	0.00308113	3.10756	0.166899	1.40112
801	0.492885	-0.690701	0.403925	-0.841237
802	0.530429	0.631663	0.167671	-1.39853
803	0.414904	0.821999	0.305116	1.03536
804	0.985034	0.0188506	0.223185	1.23227
805	0.33052	0.982441	0.0988026	-1.67965
806	0.964293	0.0449875	0.0536474	-1.9728
807	0.176633	-1.37018	0.62895	-0.485977
808	0.0541819	-1.97083	0.0024693	-3.17587
809	0.0465093	-2.04035	0.860012	-0.177203
810	0.394779	-0.858233	0.823151	0.224583
811	0.214824	-1.25604	0.975255	-0.0311618
812	0.227251	-1.2222	0.633262	-0.479864
813	0.0820251	-1.77405	0.072207	-1.83373
814	0.498938	0.681022	0.33891	-0.964872
815	0.0450382	-2.0548	0.00311456	-3.09521
816	0.0084298	-2.74073	0.00408949	-2.99906
817	0.000698188	3.60993	0.898784	0.127798
818	0.979266	-0.0261174	0.852193	-0.187216
819	0.959284	-0.051303	0.807576	-0.244753
820	0.20422	-1.28609	0.919758	-0.101211
821	0.462721	-0.739954	0.77843	0.282776
822	0.141465	-1.49351	0.186626	-1.33762
823	3.64572e-05	4.52446	1.62512e-07	6.01305
824	0.0425938	2.07975	0.499182	0.680362
825	2.297e-09	7.23725	1.70684e-05	4.72095
826	0.578091	-0.559763	0.0589526	-1.92932
827	0.394309	0.859094	0.736964	0.337613
828	0.971176	0.036311	0.909891	0.113708
829	0.100402	1.67325	0.984208	0.0198857
830	0.337802	0.967617	0.901633	-0.124181
831	0.397764	-0.852788	0.848543	-0.191897
832	9.11451e-12	8.77533	3.63167e-05	4.50193
833	0.0144123	-2.53342	0.00108002	-3.45467
834	9.46821e-08	6.21388	2.00778e-05	4.67416
835	0.986052	-0.0175675	0.232427	1.2077
836	0.189171	-1.33081	0.230421	-1.21297
837	0.0157391	2.49842	0.647869	0.45929
838	0.0131186	-2.57047	0.00338656	-3.06583
839	0.461028	-0.742771	0.00323918	-3.08146
840	0.00620101	-2.85543	0.0594569	-1.92537
841	0.698965	0.388905	0.526206	-0.637945
842	0.023742	2.33104	0.0456629	2.04577
843	0.0991849	-1.67943	0.666558	-0.433251
844	0.400899	-0.847097	0.196091	-1.30896
845	0.24776	-1.1692	0.828972	-0.21707
846	0.314795	1.01522	0.109392	-1.62779
847	0.102178	-1.66434	0.834023	-0.21056
848	0.457126	-0.749288	0.0223345	-2.35227
849	0.123321	1.56691	0.40492	0.839445
850	0.701056	-0.386063	0.0411627	-2.09192
851	0.331277	-0.98089	0.178501	-1.36312
852	0.654936	-0.449555	0.469909	-0.727752
853	0.563902	-0.580847	0.445495	-0.768574
854	0.537735	-0.620434	0.422545	-0.808159
855	0.831074	-0.214421	0.904611	-0.120403
856	0.493315	-0.690012	0.331568	0.979771
857	0.805618	-0.247366	0.825682	-0.221314
858	0.00380251	-3.03295	0.000273791	-3.89368
859	0.866771	0.168609	0.134442	-1.51961
860	0.0370627	-2.14115	0.480424	-0.710545
861	0.665745	0.434519	0.208295	-1.2735
862	0.00962103	-2.69051	0.00145574	-3.35545
863	0.39207	0.863199	0.977997	0.0277085
864	0.500699	0.678218	0.51442	-0.656297
865	0.795789	0.260159	0.511233	0.661297
866	0.125717	1.55674	0.226131	1.22436
867	0.0806198	1.78251	0.582167	0.553557
868	0.12754	1.54911	0.994007	-0.00754575
869	0.543784	-0.611197	0.942387	-0.072607
870	0.00587078	2.8756	0.212432	1.26183
871	0.316928	1.01071	0.914382	-0.108017
872	1.67948e-06	5.41248	0.0366882	2.14238
873	2.20185e-05	4.67331	0.000115751	4.15749
874	0.00101314	3.48744	0.0062437	2.84609
875	0.00541544	2.90521	0.509238	0.664436
876	0.208502	1.27382	0.49547	0.686284
877	0.829979	0.215833	0.968598	-0.0395502
878	0.556382	0.592127	0.695677	-0.393258
879	0.664	-0.43694	0.283729	1.08275
880	0.750523	0.319672	0.548054	-0.604483
881	0.976103	-0.0301017	0.578792	-0.558529
882	0.397344	-0.853554	0.457524	0.748303
883	0.706955	0.378061	0.246907	-1.17058
884	0.575184	-0.566423	0.625928	0.493319
885	0.934819	0.0824493	0.823615	0.22516
886	0.013379	-2.62357	0.509292	-0.66916
887	0.596872	0.534408	0.076171	-1.84692
888	0.889988	0.139461	0.0455221	-2.10062
889	0.0813177	-1.80175	0.302524	-1.0519
890	0.974684	-0.0319913	0.85378	-0.18614
891	0.247515	1.17863	0.906142	-0.119061
892	0.636596	-0.477158	0.0563207	-1.99762
893	0.380649	-0.88938	0.000170137	-4.38546
894	0.323829	1.00257	0.321194	1.0113
895	0.34225	-0.96452	0.0290615	-2.31037
896	0.425564	-0.807442	0.161714	-1.44031
897	0.327596	-0.994674	0.670115	-0.430869
898	0.222019	1.24622	0.400638	-0.854492
899	0.175705	1.38577	0.297954	-1.06211
900	0.139279	1.51748	0.901725	0.124694
901	0.00680501	2.89986	0.159681	1.4476
902	0.128854	1.56024	0.205017	1.29998
903	2.04583e-09	8.33562	0.175373	1.39315
904	0.376258	0.897713	0.0720774	-1.87493
905	0.0885649	-1.75831	0.460495	-0.749145
906	0.635017	-0.479402	0.154539	-1.46637
907	0.707789	-0.378296	0.479652	-0.717188
908	0.51691	0.655612	0.322751	-1.00798
909	0.0543027	2.00022	0.341077	-0.969811
910	0.331952	0.985618	0.0731584	-1.8674
911	0.0108264	-2.71142	0.48237	-0.712715
912	0.0280106	-2.30525	0.0011079	-3.66675
913	0.259802	-1.14787	0.813451	-0.238385
914	0.533606	0.629544	0.869957	-0.165338
915	0.594104	0.538461	0.185578	-1.35977
916	0.00142043	-3.5033	0.629309	-0.488474
917	0.932547	0.0853307	0.0400865	-2.16101
918	0.909615	0.114455	0.71964	0.362864
919	0.467084	0.736299	0.988301	-0.0148047
920	0.588473	0.546737	0.397932	0.859478
921	0.577391	-0.563139	0.511068	0.666334
922	0.855454	0.183689	0.00683983	-2.93788
923	0.587358	-0.548382	0.018103	-2.52266
924	0.284591	1.0889	0.0160292	-2.57598
925	0.692454	-0.39924	0.00090204	-3.74663
926	0.00670978	-2.90549	0.322561	-1.00839
927	0.544109	-0.613365	0.000295199	-4.1758
928	0.719443	-0.362493	0.0227215	-2.42176
929	0.801834	0.253136	0.108787	-1.6607
930	0.223443	-1.2423	0.00541153	-3.03451
931	0.0303829	-2.26893	0.0575686	-1.98688
932	0.0302549	-2.27082	0.738942	0.336839
933	0.391441	0.869157	0.229649	-1.23017
934	0.67095	-0.428916	0.757057	-0.312627
935	0.832585	0.213177	0.704472	-0.383494
936	0.0605444	1.9478	0.854757	-0.184882
937	0.193775	-1.3283	0.041163	-2.14849
938	0.305947	-1.04096	0.137693	-1.53163
939	0.114834	-1.62246	0.00915984	-2.81578
940	0.396009	-0.860705	0.0784352	-1.83197
941	0.920879	0.100139	0.449527	-0.767793
942	0.415002	0.826205	0.165191	-1.42801
943	0.38592	0.879457	0.0998574	-1.70637
944	0.98737	0.015958	0.164699	-1.42974
945	0.963003	0.0467623	0.00959611	-2.79615
946	0.983264	0.021147	0.048424	-2.07097
947	0.519784	0.651092	0.636514	-0.478187
948	0.466479	0.737309	0.230409	-1.22811
949	0.547423	0.608295	0.470045	-0.733118
950	0.823434	0.225028	0.940234	0.0757043
951	0.940039	0.0758336	0.832048	0.214218
952	0.127857	-1.56448	0.330284	0.992118
953	2.31999e-11	10.1358	3.08721e-08	7.76396
954	0.213317	-1.27062	0.0782189	-1.83339
955	0.00251342	-3.28824	0.000635563	-3.88196
956	0.99698	0.00381615	0.168293	-1.41721
957	0.416166	0.824123	0.435827	-0.791477
958	0.0040682	-3.10282	0.0112346	-2.72925
959	0.0475401	-2.06334	0.00251746	-3.34367
960	0.809727	0.242842	0.013569	-2.64828
961	0.687607	-0.405897	0.138242	-1.5294
962	0.399028	0.855152	0.27699	-1.1104
963	0.443897	-0.775541	0.00217169	-3.40239
964	0.954314	-0.0577553	0.1519	-1.4762
965	0.000617943	-3.80981	0.000373544	-4.08592
966	0.544978	-0.612034	0.377724	-0.897431
967	0.798243	0.257829	0.905413	0.11999
968	0.000781675	3.72399	0.0975073	1.71896
969	0.92651	0.0929896	0.0205067	-2.46752
970	0.935686	-0.0813508	0.136601	-1.53607
971	0.215694	1.26388	0.590249	0.545221
972	0.593667	-0.539103	0.102846	-1.69072
973	0.0327779	-2.23477	0.00791509	-2.87707
974	0.260506	-1.14614	0.00115866	-3.64929
975	0.0216335	-2.41882	0.590949	-0.544188
976	0.644053	-0.466593	0.00767924	-2.88971
977	0.555038	-0.596704	0.782	-0.279596
978	0.59783	0.533006	0.276361	-1.11189
979	0.854867	0.184443	0.953508	0.0588675
980	0.581351	0.557261	0.0333383	-2.24718
981	0.582312	-0.555838	0.276503	-1.11156
982	0.890492	0.138817	0.121194	-1.60219
983	0.76827	-0.297235	0.902804	0.123317
984	0.0926693	-1.73503	0.323285	-1.00685
985	0.453921	-0.758432	0.367968	-0.916228
986	0.0200264	-2.45225	0.510783	-0.666786
987	0.272382	1.13946	0.916953	0.105217
988	0.561823	-0.593297	0.404945	0.8456
989	0.095258	-1.78047	0.0505797	-2.04288
990	0.168639	-1.44639	0.291069	1.0761
991	0.222251	-1.27342	0.833548	0.212123
992	0.931422	0.0875127	0.943997	0.0708799
993	0.387802	-0.889454	0.739218	0.336212
994	0.302667	-1.06741	0.705219	0.382172
995	0.758223	-0.313493	0.225569	-1.23917
996	0.438953	0.795106	0.373971	-0.903495
997	0.170399	-1.44005	0.173789	-1.39565
998	0.12693	-1.61599	0.752084	0.319014
999	0.255404	-1.18252	0.99631	-0.00466646
1000	0.0997606	-1.75441	0.348586	-0.953319
1001	0.75822	0.313498	0.147105	-1.49114
1002	0.0351644	-2.31535	0.238616	-1.20414
1003	0.864671	0.17338	0.742519	0.33179
1004	0.30471	1.06274	0.80112	0.254303
1005	0.53771	0.630728	0.549635	-0.605635
1006	0.603866	-0.530005	0.833643	-0.212
1007	0.17656	1.41825	0.842188	-0.200953
1008	0.883709	-0.148781	0.750721	0.320831
1009	0.698336	0.395093	0.794392	-0.26311
1010	0.398921	-0.868279	0.468944	0.734179
1011	0.476109	0.730889	0.961275	-0.0489899
1012	0.935142	0.0827533	0.230178	-1.22663
1013	0.970905	0.0370864	0.785109	-0.275297
1014	0.67575	0.426572	0.164331	-1.42807
1015	0.221345	1.27605	0.977342	-0.0286561
1016	0.453575	0.769447	0.171411	-1.40367
1017	0.250822	1.19452	0.823041	0.225744
1018	0.29294	1.08994	0.0122091	-2.67944
1019	0.845565	0.19818	0.87035	-0.164718
1020	0.699954	0.392854	0.790825	-0.267788
1021	0.958396	-0.0530447	0.303214	1.04886
1022	0.120347	-1.64698	0.0988719	-1.7071
1023	0.836421	-0.210095	0.822145	-0.226907
1024	0.407034	0.853075	0.488133	-0.702556
1025	0.839698	0.205821	0.260943	1.14736
1026	0.750064	-0.324469	0.134964	-1.53927
1027	0.199462	1.3423	0.469579	0.733121
1028	0.558485	0.598425	0.650012	0.458669
1029	0.862845	0.175744	0.543664	-0.61478
1030	0.344849	-0.975361	0.881634	-0.150264
1031	0.190594	-1.37082	0.835716	-0.209318
1032	0.405459	-0.85601	0.818931	-0.231082
1033	0.52477	-0.651199	0.739939	-0.335245
1034	0.304882	1.06235	0.574481	-0.56812
1035	0.82304	-0.227587	0.195946	-1.32481
1036	0.765717	0.303447	0.456424	-0.755219
1037	0.597664	0.539196	0.18074	-1.37271
1038	0.381372	-0.901884	0.808866	-0.244187
1039	0.969329	-0.0390969	0.0885342	-1.76463
1040	0.012644	2.83096	0.639464	0.47359
1041	0.188744	-1.37691	0.559998	-0.589886
1042	0.626075	-0.497464	0.299745	-1.05656
1043	0.646134	-0.468541	0.198948	-1.31569
1044	0.589238	0.551761	0.790211	-0.268595
1045	0.41775	-0.833296	0.233439	1.21786
1046	0.224419	-1.26716	0.481205	0.713888
1047	0.272914	1.13814	0.0496639	-2.05164
1048	0.605205	0.528027	0.0861105	-1.77893
1049	0.557418	0.600068	0.584081	0.553846
1050	0.306317	-1.05909	0.215259	-1.26795
1051	0.96035	0.0505515	0.527401	-0.639959
1052	0.296229	-1.08226	0.71752	-0.365453
1053	0.558746	0.598024	0.595419	-0.537133
1054	0.991884	-0.0103428	0.675515	0.423015
1055	0.629078	-0.493106	0.547894	-0.608296
1056	0.474579	-0.733472	0.230909	-1.22465
1057	0.479875	0.724555	0.96507	-0.044186
1058	0.833929	-0.213346	0.394394	0.864991
1059	0.246925	1.20486	0.898375	0.128879
1060	0.77741	-0.287837	0.728513	-0.350599
1061	0.0022454	3.67632	0.176238	-1.38749
1062	0.533684	0.637068	0.37647	-0.898712
1063	0.639959	0.4774	0.278569	1.10499
1064	0.0564006	2.06742	0.833073	0.212738
1065	0.228904	-1.25437	0.412509	-0.831891
1066	0.612228	-0.517685	0.139847	-1.51951
1067	0.3616	-0.941027	0.0524903	-2.02506
1068	0.570611	-0.579869	0.624568	-0.494848
1069	0.456788	0.763879	0.0373856	-2.1854
1070	0.925233	-0.0954346	0.277491	-1.10753
1071	0.822613	0.228147	0.692091	-0.400139
1072	0.0132368	-2.80827	0.055552	1.99767
1073	0.0521049	2.1096	0.0686029	1.89397
1074	0.10463	-1.72736	0.451726	-0.763201
1075	0.514758	-0.667232	0.0807547	-1.81181
1076	0.840758	0.204439	0.617897	0.504443
1077	0.0104449	2.92528	0.976455	0.029779
1078	0.126813	1.61652	0.322321	-1.0075
1079	0.927758	-0.0922011	0.375318	-0.900914
1080	0.617985	0.509252	0.10193	-1.69105
1081	0.727894	-0.354506	0.947779	-0.0660855
1082	0.217482	1.28735	0.140063	-1.51865
1083	0.671378	0.432717	0.53307	-0.631136
1084	0.110361	1.69691	0.680114	-0.416646
1085	0.3997	0.866809	0.0142053	-2.6151
1086	0.0898083	1.81351	0.45769	-0.753076
1087	0.249396	1.19829	0.292794	-1.07218
1088	0.975767	0.0308871	0.383885	-0.88464
1089	0.529022	-0.644441	0.125638	1.5787
1090	0.254243	1.18555	0.0433593	2.1161
1091	0.413314	0.841443	0.53394	0.629787
1092	0.000607479	-4.31953	0.214999	1.26869
1093	0.395581	-0.874598	0.385039	0.882465
1094	0.156921	-1.49011	0.821491	-0.227756
1095	0.128406	-1.60923	0.909456	0.114758
1096	0.314687	1.04028	0.9086	0.115848
1097	0.54298	0.622471	0.734794	0.342148
1098	0.428109	-0.814485	0.373699	0.904016
1099	0.11077	-1.69478	0.672101	0.427755
1100	0.562922	-0.59161	0.590246	-0.544739
1101	0.534006	0.63656	0.126924	-1.57312
1102	0.266765	-1.15347	0.94721	-0.0668065
1103	0.830033	-0.218436	0.0632368	1.93433
1104	0.395445	0.874855	0.231741	-1.22242
1105	0.320159	1.02818	0.695406	-0.395589
1106	0.0699932	1.95099	0.845563	-0.196597
1107	0.40248	0.861584	0.210992	-1.28016
1108	0.579271	-0.585944	0.735732	-0.341456
1109	0.676326	0.438568	0.252683	1.17204
1110	0.592204	0.565549	0.772854	0.291923
1111	0.469608	-0.771657	0.187743	1.35593
1112	0.846429	-0.202217	0.0136598	-2.66143
1113	0.762055	0.316901	0.297729	1.06443
1114	0.533114	-0.661071	0.000186369	4.40967
1115	0.0226032	3.04685	0.0762656	1.85268
1116	0.840136	0.210645	0.00756654	-2.91618
1117	0.371302	-0.966104	0.935352	-0.0819684
1118	0.473618	-0.764384	0.675369	-0.423963
1119	0.988404	-0.0151501	0.193403	1.3381
1120	0.123738	1.7895	0.0146961	2.62929
1121	0.0261627	2.93365	0.000299361	4.22318
1122	0.0368149	2.6743	0.000367577	4.14226
1123	0.0379357	2.65183	0.000987984	3.75022
1124	0.560924	0.615348	0.0787371	1.83627
1125	0.359811	0.991313	0.132858	1.55575
1126	0.28111	1.13936	0.400092	0.875354
1127	0.600545	0.540708	0.735645	0.346308
1128	0.0648892	-2.07362	0.0351415	-2.40146
1129	0.657115	0.457464	0.786965	0.276935
1130	0.282851	-1.13499	0.723158	-0.363449
1131	0.846424	0.198772	0.953313	0.0598959
1132	0.671833	-0.436378	0.60142	0.537809
1133	0.147981	1.56787	0.087573	-1.875
1134	0.795631	-0.266016	0.957424	-0.0546159
1135	0.168245	1.48548	0.0937822	1.83427
1136	0.547126	0.623163	0.85693	-0.184564
1137	0.928343	0.0922222	0.686885	0.413925
1138	0.353144	-0.973755	0.659859	0.452277
1139	0.192602	-1.39713	0.123134	1.66982
1140	0.119608	-1.70188	0.629645	-0.496015
1141	0.651222	0.465969	0.372993	-0.928665
1142	0.32712	1.03035	0.0818473	1.91498
1143	0.00957546	-3.19482	0.949386	-0.0649416
1144	0.0545338	-2.17686	0.238747	-1.24572
1145	0.0461788	-2.27497	0.471367	0.745901
1146	0.730008	-0.354937	0.35451	-0.966612
1147	0.0103969	-3.14637	0.833555	0.215193
1148	0.0732376	2.00123	0.528565	0.650753
1149	0.665439	0.445512	0.219476	1.30213
1150	0.043682	-2.30765	0.6974	-0.399182
1151	0.35729	-0.965024	0.787182	-0.276644
1152	0.00653282	-3.42133	0.637756	-0.484177
1153	0.355358	0.969082	0.11572	1.70772
1154	0.0878791	1.89126	0.0161388	2.83802
1155	0.94441	0.0714998	0.0960929	-1.81974
1156	0.022537	-2.69419	0.762342	-0.310017
1157	0.680732	0.423731	0.48305	-0.725916
1158	0.484211	0.726464	0.966536	-0.0429177
1159	0.65789	0.456349	0.285269	1.1232
1160	0.83908	0.208426	0.890779	-0.140533
1161	0.114251	-1.73035	0.5001	0.697279
1162	0.166094	1.4938	0.102373	1.78181
1163	0.57686	0.57675	0.51041	-0.68025
1164	0.443648	0.797567	0.558773	0.602943
1165	0.283722	-1.13282	0.977702	-0.0285927
1166	0.282374	-1.13619	0.612442	-0.521374
1167	0.956024	0.0565417	0.423857	-0.830607
1168	0.0417944	-2.33358	0.891998	0.138954
1169	0.110544	-1.75077	0.476835	-0.736509
1170	0.688496	-0.412755	0.422378	-0.833343
1171	2.59124e-05	7.3033	0.335366	1.00745
1172	0.13661	1.61857	0.998028	-0.00252886
1173	0.78598	0.278932	0.80783	0.249158
1174	0.140613	-1.60031	0.879984	-0.154539
1175	0.474876	-0.74248	0.325437	-1.02931
1176	0.826543	-0.224958	0.654853	0.459457
1177	0.0737077	1.99739	0.784408	-0.280354
1178	0.619306	0.512684	0.37316	-0.928328
1179	0.69198	-0.407848	0.166395	-1.48206
1180	0.983709	-0.020936	0.99659	0.00437204
1181	0.378958	-0.920548	0.755052	0.319881
1182	0.527738	0.654204	0.391289	-0.892388
1183	0.475429	-0.741526	0.999654	0.000443225
1184	0.595731	0.547972	0.727254	-0.357814
1185	0.0177007	2.83496	0.313775	-1.05562
1186	0.162285	-1.50877	0.161311	-1.50175
1187	0.944229	0.0717327	0.403463	-0.868897
1188	0.744551	-0.334993	0.515821	-0.671395
1189	0.767401	0.303943	0.331162	1.01665
1190	0.365983	0.946954	0.224347	-1.28751
1191	0.350951	0.978403	0.682792	-0.41969
1192	0.745804	0.333282	0.726411	-0.358972
1193	0.887018	-0.145746	0.0398697	-2.32999
1194	0.896387	0.133577	0.106953	-1.75545
1195	0.699236	-0.397662	0.393567	-0.887955
1196	0.399287	0.880438	0.308179	1.06851
1197	0.602127	0.538327	0.449001	0.785052
1198	0.21311	-1.32983	0.0198753	-2.72158
1199	0.398394	-0.88217	0.313715	-1.05576
1200	0.860916	-0.17978	0.0908471	-1.8532
1201	0.235753	-1.26152	0.0103464	-3.08672
1202	0.718294	0.371114	0.425077	-0.828356
1203	0.973848	-0.0336119	0.440628	-0.800033
1204	0.692052	0.407746	0.694273	-0.403556
1205	0.187307	1.41548	0.051729	2.18151
1206	0.315717	1.05622	0.0910427	1.85192
1207	0.30607	1.07866	0.655921	0.457923
1208	0.0623188	2.09769	0.626485	-0.500647
1209	0.516756	0.672086	0.998534	-0.00187971
1210	0.111715	1.74425	0.786153	0.278021
1211	0.966629	0.0428952	0.388135	0.898555
1212	0.155882	1.53464	0.61857	0.5123
1213	0.547538	0.62251	0.686638	-0.414272
1214	0.638807	0.484005	0.75733	0.316795
1215	0.801858	-0.257709	0.583342	-0.565108
1216	0.475041	-0.742195	0.657375	0.455836
1217	0.474688	-0.742805	0.658218	-0.454628
1218	0.636946	-0.486723	0.775866	-0.291805
1219	0.0219445	2.70971	0.381389	0.911866
1220	0.0200121	2.76342	0.398165	0.87906
1221	0.140086	1.60269	0.994918	-0.00651603
1222	0.0275596	2.57696	0.76493	0.306524
1223	0.515843	0.673582	0.0453573	2.25666
1224	0.298885	1.09573	0.0256542	2.5786
1225	0.857709	-0.183977	0.231055	1.26778
1226	0.540359	-0.633923	0.942286	0.074068
1227	0.228281	-1.28344	0.696363	0.400632
1228	0.474379	-0.743338	0.908035	0.118207
1229	0.725518	0.361126	0.716735	-0.372311
1230	0.374004	0.930553	0.372019	-0.930629
1231	0.759318	-0.314889	0.83811	-0.209208
1232	0.90946	-0.116633	0.80636	0.251107
1233	0.0014061	4.36681	0.426505	0.825728
1234	0.0033084	3.83193	0.612382	0.521463
1235	0.0336859	2.45984	0.599442	-0.540775
1236	0.182452	1.43271	0.512604	0.676652
1237	0.260458	1.19286	0.207205	1.3402
1238	0.720915	0.367485	0.498305	0.700266
1239	0.684924	0.417799	0.840304	0.206328
1240	0.901605	0.126809	0.19524	1.37916
1241	0.1629	-1.50633	0.380932	0.912774
1242	0.649735	-0.46812	0.985652	-0.0183959
1243	0.525359	0.658059	0.866708	0.171808
1244	0.482414	0.729533	0.301645	1.08378
1245	0.572586	-0.583338	0.893542	0.136953
1246	0.883733	-0.150018	0.741009	-0.338978
1247	0.998944	0.00135663	0.796242	0.264557
1248	0.169587	1.48033	0.420239	0.837308
1249	0.00848216	3.26637	0.553158	0.611717
1250	0.0538218	2.18464	0.711641	0.379362
1251	0.113804	1.73278	0.907809	0.118498
1252	0.360865	0.957554	0.393045	0.88897
1253	0.850324	-0.193654	0.282003	1.13127
1254	0.569411	0.588249	0.9198	-0.103021
1255	0.776605	-0.291529	0.387417	0.899964
1256	0.438966	-0.806042	0.0821034	1.91313
1257	0.765492	-0.306525	0.551228	0.614745
1258	0.60985	-0.526753	0.903769	0.123719
1259	0.765085	-0.307076	0.900566	0.127861
1260	0.0865966	-1.90018	0.545972	-0.62302
1261	0.658058	-0.456107	0.791086	-0.271431
1262	0.236956	-1.25805	0.808752	-0.247935
1263	0.969819	-0.0387929	0.886853	0.145623
1264	0.0623686	2.09721	0.36868	0.937396
1265	0.0866247	1.89998	0.894712	-0.135438
1266	0.474575	0.742999	0.631919	-0.492688
1267	0.729346	-0.355849	0.519338	0.665669
1268	0.589195	-0.557883	0.407044	0.862081
1269	0.751935	0.324922	0.554909	-0.608975
1270	0.809849	0.247075	0.179672	1.43296
1271	0.514999	-0.674966	0.0391656	2.3401
1272	0.418166	-0.844443	0.950007	0.0641433
1273	0.824362	-0.227839	0.812452	-0.243033
1274	0.455272	-0.776776	0.519471	0.665452
1275	0.400037	0.878986	0.963253	0.0471313
1276	0.972791	-0.0349713	0.941296	0.0753416
1277	0.312754	-1.06305	0.267974	-1.16677
1278	0.611034	0.524985	0.859819	0.180792
1279	0.163962	1.50214	0.573578	0.580038
1280	0.138411	1.61029	0.477047	0.736146
1281	0.0305605	2.51668	0.854097	0.188265
1282	0.829901	0.220524	0.622347	0.50673
1283	0.224417	1.29501	0.133421	1.62046
1284	0.927815	-0.0929035	0.22093	1.29774
1285	0.194867	1.38941	0.193568	1.38476
1286	0.521896	-0.663688	0.109158	1.74312
1287	0.0878142	-1.89171	0.15587	1.52343
1288	0.58634	-0.56223	0.983373	0.0213194
1289	0.926381	0.0947554	0.583593	0.564725
1290	0.942077	-0.0745059	0.584844	0.562822
1291	0.864603	-0.17496	0.419521	0.838642
1292	0.724823	0.362085	0.966149	0.0434149
1293	0.822643	0.230112	0.81563	0.238829
1294	0.793267	0.269175	0.757604	0.316425
1295	0.0877534	1.89213	0.952696	0.0606885
1296	0.34616	0.988634	0.638926	-0.482476
1297	0.516244	0.672924	0.962045	0.0486824
1298	0.334755	1.01341	0.428243	0.822535
1299	0.0245234	2.64498	0.104059	1.77198
1300	0.345502	0.990047	0.264135	1.17674
1301	0.96285	0.0477572	0.0652804	2.04728
1302	0.0107753	-3.12536	0.600203	0.539634
1303	0.926817	0.0941927	0.284845	1.12424
1304	0.987573	-0.0159692	0.820098	0.232923
1305	0.513934	-0.676717	0.336994	-1.00391
1306	0.0882583	-1.88865	0.945959	0.0693464
1307	0.419833	-0.841318	0.581807	0.567445
1308	0.685444	0.417063	0.697057	-0.399661
1309	0.775479	0.293045	0.897393	0.131967
1310	0.446543	0.792356	0.79175	-0.270545
1311	0.083879	1.91949	0.562137	0.597709
1312	0.290663	1.11565	0.418117	0.841256
1313	0.00708456	3.37308	0.0935292	1.83588
1314	0.000456421	5.11133	0.689557	0.41017
1315	0.306613	-1.07738	0.567085	0.590043
1316	0.237253	-1.25719	0.511932	0.677753
1317	0.0582372	-2.13794	0.165427	1.48577
1318	0.478928	-0.735505	0.815179	0.239425
1319	0.261151	-1.19101	0.981019	-0.0243374
1320	0.174953	-1.4601	0.325247	1.02973
1321	0.12045	-1.69751	0.997893	-0.00270148

## Sheet: Figure3B
Number of significant inter-lobe connections between occipital and frontal lobes (Cube)
Bottom-Up Greater than Top-Down
Preferred	1458
Non-Preferred	1402
Top-Down Greater than Bottom-Up
Preferred	191
Non-Preferred	206

## Sheet: Figure3C
% difference in number of significant connections in each direction
FaceVase (Preferred percept)						FaceVase (Non-Preferred Percept)
	From_Frontal	From_Temporal	From_Parietal	From_Occipital			From_Frontal	From_Temporal	From_Parietal	From_Occipital
To_Frontal		12.5567	35.8315	74.5098		To_Frontal		-1.98207	26.9049	73.8462
To_Temporal	-12.5567		24.8075	78.9879		To_Temporal	1.98207		36.6832	81.7499
To_Parietal	-35.8315	-24.8075		36.8916		To_Parietal	-26.9049	-36.6832		28.9227
To_Occipital	-74.5098	-78.9879	-36.8916			To_Occipital	-73.8462	-81.7499	-28.9227
Cube (Preferred percept)						Cube (Non-Preferred Percept)
	From_Frontal	From_Temporal	From_Parietal	From_Occipital			From_Frontal	From_Temporal	From_Parietal	From_Occipital
To_Frontal		6.10278	36.6915	76.8344		To_Frontal		10.3299	29.6512	74.3781
To_Temporal	-6.10278		32.7036	79.5589		To_Temporal	-10.3299		31.5145	81.916
To_Parietal	-36.6915	-32.7036		34.079		To_Parietal	-29.6512	-31.5145		31.2425
To_Occipital	-76.8344	-79.5589	-34.079			To_Occipital	-74.3781	-81.916	-31.2425
log10(pValue) for that inter-lobe connection
FaceVase (Preferred percept)						FaceVase (Non-Preferred Percept)
	From_Frontal	From_Temporal	From_Parietal	From_Occipital			From_Frontal	From_Temporal	From_Parietal	From_Occipital
To_Frontal		-16.0757	-138.985	-197.997		To_Frontal		-0.693956	-81.3054	-201.383
To_Temporal	-16.0757		-67.1679	-247.585		To_Temporal	-0.693956		-154.304	-271.65
To_Parietal	-138.985	-67.1679		-108.15		To_Parietal	-81.3054	-154.304		-72.893
To_Occipital	-197.997	-247.585	-108.15			To_Occipital	-201.383	-271.65	-72.893
Cube (Preferred percept)						Cube (Non-Preferred Percept)
	From_Frontal	From_Temporal	From_Parietal	From_Occipital			From_Frontal	From_Temporal	From_Parietal	From_Occipital
To_Frontal		-3.69007	-142.37	-212.65		To_Frontal		-10.5078	-93.2276	-194.416
To_Temporal	-3.69007		-111.952	-256.8		To_Temporal	-10.5078		-108.817	-272.021
To_Parietal	-142.37	-111.952		-102.742		To_Parietal	-93.2276	-108.817		-89.8025
To_Occipital	-212.65	-256.8	-102.742			To_Occipital	-194.416	-272.021	-89.8025

## Sheet: Figure3D
Frequency (Hz)	FaceVase Temporal Frontal: Non-Preferred (% FF Bias)	FaceVase Temporal Frontal: Non-Preferred (Sig. Cluster)	FaceVase Temporal Frontal: Preferred (% FF Bias)	FaceVase Temporal Frontal: Preferred (Sig. Cluster)	FaceVase Parietal Frontal: Non-Preferred (% FF Bias)	FaceVase Parietal Frontal: Non-Preferred (Sig. Cluster)	FaceVase Parietal Frontal: Preferred (% FF Bias)	FaceVase Parietal Frontal: Preferred (Sig. Cluster)	FaceVase Parietal Temporal: Non-Preferred (% FF Bias)	FaceVase Parietal Temporal: Non-Preferred (Sig. Cluster)	FaceVase Parietal Temporal: Preferred (% FF Bias)	FaceVase Parietal Temporal: Preferred (Sig. Cluster)	FaceVase Occipital Frontal: Non-Preferred (% FF Bias)	FaceVase Occipital Frontal: Non-Preferred (Sig. Cluster)	FaceVase Occipital Frontal: Preferred (% FF Bias)	FaceVase Occipital Frontal: Preferred (Sig. Cluster)	FaceVase Occipital Temporal: Non-Preferred (% FF Bias)	FaceVase Occipital Temporal: Non-Preferred (Sig. Cluster)	FaceVase Occipital Temporal: Preferred (% FF Bias)	FaceVase Occipital Temporal: Preferred (Sig. Cluster)	FaceVase Occipital Parietal: Non-Preferred (% FF Bias)	FaceVase Occipital Parietal: Non-Preferred (Sig. Cluster)	FaceVase Occipital Parietal: Preferred (% FF Bias)	FaceVase Occipital Parietal: Preferred (Sig. Cluster)	Cube Temporal Frontal: Non-Preferred (% FF Bias)	Cube Temporal Frontal: Non-Preferred (Sig. Cluster)	Cube Temporal Frontal: Preferred (% FF Bias)	Cube Temporal Frontal: Preferred (Sig. Cluster)	Cube Parietal Frontal: Non-Preferred (% FF Bias)	Cube Parietal Frontal: Non-Preferred (Sig. Cluster)	Cube Parietal Frontal: Preferred (% FF Bias)	Cube Parietal Frontal: Preferred (Sig. Cluster)	Cube Parietal Temporal: Non-Preferred (% FF Bias)	Cube Parietal Temporal: Non-Preferred (Sig. Cluster)	Cube Parietal Temporal: Preferred (% FF Bias)	Cube Parietal Temporal: Preferred (Sig. Cluster)	Cube Occipital Frontal: Non-Preferred (% FF Bias)	Cube Occipital Frontal: Non-Preferred (Sig. Cluster)	Cube Occipital Frontal: Preferred (% FF Bias)	Cube Occipital Frontal: Preferred (Sig. Cluster)	Cube Occipital Temporal: Non-Preferred (% FF Bias)	Cube Occipital Temporal: Non-Preferred (Sig. Cluster)	Cube Occipital Temporal: Preferred (% FF Bias)	Cube Occipital Temporal: Preferred (Sig. Cluster)	Cube Occipital Parietal: Non-Preferred (% FF Bias)	Cube Occipital Parietal: Non-Preferred (Sig. Cluster)	Cube Occipital Parietal: Preferred (% FF Bias)	Cube Occipital Parietal: Preferred (Sig. Cluster)
0	17.7212	1	16.8647	1	-5.23627	0	-8.479	0	-22.99	0	-26.1078	1	38.5176	1	22.8324	1	32.4086	1	17.2859	1	22.0615	0	30.303	1	23.2744	1	17.4358	1	-5.56815	0	-7.39407	0	-17.446	0	-10.4336	0	31.941	1	24.6719	1	23.1678	1	37.4011	1	7.87757	1	17.4524	1
0.5	19.019	1	19.79	1	-3.1998	0	-7.36021	0	-23.0412	0	-28.2147	1	38.2423	1	27.0195	1	34.3247	1	17.5325	1	19.6905	0	30.8244	1	25.5531	1	20.4301	1	-3.16629	0	-4.31223	0	-15.8236	0	-10.334	0	41.4141	1	35.6974	1	30.303	1	38.5311	1	12.2568	1	22.9102	1
1	24.1153	1	25.1354	1	1.1214	0	-5.4061	0	-20.0296	0	-26.6088	1	42.2028	1	30.9804	1	34.1067	1	18.3735	1	11.717	0	26.3502	1	29.9855	1	24.8339	1	2.14112	0	0.209864	0	-13.031	0	-9.77597	0	48.7829	1	50.996	1	36.008	1	38.8832	1	19.0959	1	30.976	1
1.5	28.7717	1	30.8675	1	5.54356	1	-0.483584	0	-15.8246	0	-26.6634	1	43.4511	1	33.1671	1	32.1353	1	14.7139	1	7.12366	0	24.2206	1	34.7805	1	30.9662	1	3.9751	1	2.82341	0	-11.4192	0	-10.2362	0	51.6729	1	55.0388	1	39.8131	1	34.2934	1	21.8391	1	34.7971	1
2	32.0991	1	33.9685	1	8.67163	1	2.31376	0	-12.9351	0	-26.5054	1	41.4938	1	30.4242	1	31.219	1	11.1645	1	5.07581	0	23.2833	1	37.5273	1	34.6341	1	6.22746	1	6.39269	1	-10.7044	0	-10.8769	0	47.571	1	55.8391	1	40.2279	1	29.0598	1	23.5976	1	37.1728	1
2.5	32.404	1	35.0385	1	11.5643	1	3.84715	1	-8.18605	0	-23.9388	1	38.8482	1	29.7362	1	30.3176	1	10.6243	1	2.37467	0	20.4455	1	37.4257	1	35.5467	1	9.70874	1	9.38446	1	-8.69772	0	-9.6728	0	43.5514	1	53.8012	1	36.9369	1	26.5239	1	24.0566	1	38.364	1
3	28.3342	1	33.2252	1	12.7376	1	6.75891	1	-2.64276	0	-19.2298	1	36.8421	1	28.0095	1	31.8827	1	9.49367	1	0.727995	0	18.5484	1	34.714	1	33.7067	1	11.358	1	10.8916	1	-3.32518	0	-7.61836	0	39.6296	1	49.9048	1	35.4788	1	25.4648	1	24.9035	1	35.674	1
3.5	24.7229	1	28.9111	1	15.5139	1	8.96885	1	3.83693	1	-12.4555	1	32.9231	1	28.7222	1	31.3964	1	9.89691	1	-0.534759	0	17.8829	1	30.4045	1	29.5163	1	12.5375	1	13.9552	1	2.00803	0	-2.91918	0	36.8322	1	49.5202	1	35.8755	1	25.6961	1	24.8532	1	34.5851	1
4	19.3344	1	25.2953	1	18.7365	1	13.1565	1	10.9447	1	-3.17874	0	32.3829	1	27.8467	1	31.7387	1	11.4954	1	-1.54466	0	17.7496	1	26.1496	1	24.2384	1	15.9348	1	17.5727	1	8.76565	1	4.01567	1	34.9398	1	48.0076	1	37.0769	1	24.6468	1	24.335	1	31.3886	1
4.5	12.3457	1	21.5273	1	22.1356	1	19.4323	1	17.9252	1	5.52211	1	33.3333	1	30.1205	1	32.2609	1	14.5161	1	-2.29111	0	17.3776	1	21.9015	1	19.6409	1	21.3433	1	23.663	1	14.6565	1	10.197	1	35.0957	1	48.1481	1	39.348	1	24.8619	1	23.3284	1	27.4033	1
5	8.6815	1	19.6489	1	27.9515	1	26.1012	1	23.7865	1	11.8229	1	34.4196	1	32.2259	1	32.7402	1	16.9661	1	-1.12807	0	19.1291	1	19.2053	1	16.4021	1	28.0832	1	28.8757	1	19.8381	1	15.2542	1	38.8489	1	48.6256	1	40.303	1	25.6553	1	21.7905	1	25.4944	1
5.5	7.63697	1	18.926	1	32.1916	1	31.816	1	27.2248	1	17.7818	1	36.0406	1	34.0733	1	35.6444	1	17.9695	1	-1.18265	0	19.9693	1	18.8297	1	14.861	1	33.3657	1	34.5894	1	23.6066	1	20.6556	1	40.2985	1	50.6103	1	42.7052	1	25.7051	1	20.1951	1	24.0731	1
6	7.35294	1	17.4111	1	36.6972	1	37.366	1	29.6987	1	22.7437	1	37.4369	1	36.5427	1	35.6694	1	19.3548	1	-1.22502	0	19.697	1	19.2708	1	14.5922	1	38.1473	1	38.5674	1	26.7288	1	23.2435	1	44.7669	1	51.4178	1	43.8168	1	24.8773	1	18.8042	1	22.2904	1
6.5	8.93983	1	18.5288	1	40.2633	1	41.3858	1	30.3059	1	24.4882	1	39.6954	1	39.4475	1	35.3207	1	23.0457	1	0	0	20.6349	1	20.7777	1	15.231	1	42.3023	1	41.7598	1	28.0387	1	24.8438	1	48.9437	1	53.1279	1	44.8485	1	23.4669	1	18.2921	1	19.8574	1
7	10.5341	1	18.8753	1	42.6673	1	44.1742	1	31.259	1	26.4058	1	42.5101	1	42.9538	1	33.8873	1	25.4271	1	1.5674	0	20.9268	1	22.924	1	17.419	1	45.1323	1	44.6975	1	28.0136	1	27.1894	1	52.5809	1	54.731	1	45.2874	1	23.4899	1	16.9976	1	18.357	1
7.5	12.9858	1	20.2849	1	44.2713	1	46.27	1	31.6098	1	27.3725	1	44.1057	1	44.4824	1	34.4795	1	27.1084	1	2.89231	0	23.1916	1	24.6608	1	19.5998	1	48.4446	1	46.8743	1	28.7853	1	26.3338	1	56.9686	1	56.7468	1	44.795	1	22.0223	1	15.7538	1	17.6832	1
8	14.9939	1	21.2667	1	45.3453	1	48.0941	1	30.9182	1	26.7628	1	47.6828	1	48.3726	1	34.1108	1	27.421	1	4.71014	0	23.0996	1	26.5513	1	20.9581	1	50.0114	1	48.3146	1	27.9216	1	25.7583	1	59.0193	1	58.2707	1	44.1713	1	19.6864	1	14.775	1	18.1102	1
8.5	18.6207	1	22.1663	1	45.4545	1	48.8339	1	29.2012	1	25.4696	1	49.6343	1	49.3813	1	34.7305	1	25.6303	1	6.56231	1	25.9094	1	28.442	1	23.5098	1	51.7465	1	48.9166	1	26.54	1	24.6244	1	60.9626	1	58.2543	1	42.8102	1	17.8796	1	15.6746	1	20.9402	1
9	21.5674	1	24.9173	1	45.4416	1	48.8932	1	27.3797	1	24.0788	1	52.1785	1	51.6763	1	34.0292	1	25.5069	1	10.8656	1	30.1043	1	29.83	1	24.3594	1	52.1749	1	48.1054	1	24.5273	1	21.9601	1	61.587	1	60.154	1	41.2065	1	18.1567	1	16.5058	1	21.5094	1
9.5	23.9102	1	25.7478	1	45.3882	1	49.7804	1	25.1167	1	21.4781	1	54.6039	1	52.5463	1	34.5679	1	25.7019	1	14.8724	1	34.6386	1	29.7604	1	25.9887	1	52.766	1	48.5594	1	23.4628	1	20.0843	1	61.7456	1	61.3031	1	39.7924	1	18.7789	1	16.4477	1	22.7027	1
10	26.7394	1	25.6659	1	44.4916	1	49.3134	1	23.2565	1	20.3218	1	55.6551	1	51.3264	1	35.5042	1	27.1538	1	17.9487	1	36.0121	1	29.9134	1	27.0373	1	52.7255	1	48.0439	1	21.6958	1	18.8359	1	62.1269	1	61.206	1	40.7212	1	19.8509	1	17.1336	1	22.6333	1
10.5	28.3374	1	25.3779	1	44.0904	1	48.5934	1	22.0787	1	19.6951	1	55.5556	1	50.7514	1	35.8529	1	29.0466	1	21.889	1	38.2419	1	30.5519	1	27.7179	1	52.6108	1	48.2074	1	20.1484	1	18.4145	1	63.0709	1	60.8741	1	42.7549	1	21.8519	1	17.9572	1	25.4945	1
11	28.3073	1	24.9428	1	42.5995	1	47.2493	1	21.1114	1	19.0582	1	54.1327	1	51.7796	1	39.834	1	31.3333	1	24.147	1	40.5732	1	29.102	1	26.8048	1	51.3337	1	47.4311	1	19.8026	1	17.7066	1	62.7354	1	60.0827	1	44.2947	1	22.3265	1	18.0291	1	27.0315	1
11.5	26.8926	1	24.4237	1	41.5335	1	46.449	1	21.1728	1	18.2987	1	53.6842	1	52.9833	1	42.4974	1	36.4253	1	26.7512	1	40.1046	1	27.4105	1	26.5472	1	49.974	1	47.2286	1	19.9279	1	17.5796	1	60.7362	1	59.445	1	47.9675	1	26.017	1	17.614	1	27.1405	1
12	25.6637	1	21.8867	1	39.82	1	42.8173	1	22.6343	1	18.7075	1	51.1059	1	50.7879	1	46.2098	1	36.6743	1	27.6821	1	41.2995	1	25.0968	1	24.5414	1	47.3514	1	46.1156	1	20.4447	1	17.7994	1	55.5556	1	58.0645	1	54.6279	1	30.7766	1	15.3244	1	28	1
12.5	22.3468	1	19.8749	1	36.9902	1	40.5204	1	23.9974	1	19.4687	1	50.3513	1	49.3268	1	51.7875	1	39.2179	1	28.0464	1	40.6413	1	21.35	1	23.4846	1	43.617	1	44.715	1	21.1285	1	18.6938	1	53.3742	1	58.0786	1	59.2889	1	35.8566	1	14.7157	1	29.4517	1
13	19.2441	1	15.9544	1	35.5781	1	36.9743	1	25.3886	1	19.8587	1	51.1216	1	47.6886	1	54.3478	1	42.7602	1	27.2842	1	40.5882	1	17.8788	1	20.8163	1	40.4707	1	42.3204	1	22.4619	1	19.8665	1	50.9165	1	57.4279	1	64.0288	1	42.2998	1	12.9763	1	29.7932	1
13.5	15.1467	1	12.6852	1	32.1134	1	33.87	1	28.0207	1	22.4779	1	49.2433	1	46.5201	1	58.6006	1	45.8286	1	25.3117	1	38.6724	1	13.6735	1	17.9645	1	37.3846	1	38.8355	1	24.4074	1	21.7901	1	50.051	1	56.044	1	69.4915	1	47.5027	1	10.5008	1	30.2043	1
14	11.1202	1	9.50795	1	27.5743	1	29.8182	1	31.3559	1	24.4178	1	45.7509	1	45.2352	1	61.9962	1	46.5438	1	23.8852	1	37.6934	1	10.9344	1	15.2234	1	33.2107	1	34.9612	1	26.4809	1	23.4962	1	49.3827	1	54.5552	1	71.2511	1	49.9465	1	8.6289	1	28.9659	1
14.5	6.95725	1	5.23124	1	23.9899	1	26.1289	1	33.6165	1	25.8701	1	42.1412	1	42.7208	1	64.1315	1	47.9237	1	22.4096	1	35.9046	1	5.00203	1	11.1111	1	28.3302	1	31.2959	1	29.1586	1	26.3929	1	48.5249	1	54.3638	1	73.7676	1	52.4123	1	6.85072	1	27.9576	1
15	4.19521	1	1.42472	0	22.504	1	22.9193	1	34.53	1	26.9068	1	39.083	1	41.5313	1	66.6667	1	50.7446	1	20.8607	1	34.6882	1	0.208247	0	7.03873	1	23.5275	1	28.4261	1	32.2122	1	27.9531	1	47.7583	1	52.7691	1	74.8276	1	54.9234	1	5.92885	1	26.9009	1
15.5	1.70231	0	-3.20835	0	19.509	1	18.2671	1	36.4019	1	27.6868	1	37.6623	1	38.4971	1	67.3432	1	51.6534	1	20.7838	1	34.4124	1	-4.3878	1	3.82138	0	19.2283	1	25.3195	1	33.2697	1	29.2916	1	45.5577	1	52.2634	1	76.7764	1	57.4279	1	5.68342	1	26.2995	1
16	-1.06667	0	-8.11437	1	17.0213	1	14.1354	1	37.9089	1	27.9177	1	35.3383	1	36.2187	1	67.9853	1	54.0541	1	19.5962	1	34.5557	1	-8.02184	1	-1.63793	0	15.2271	1	23.6603	1	34.7016	1	30.6217	1	44.2804	1	53.2653	1	76.9759	1	59.7838	1	5.85544	1	27.2727	1
16.5	-3.04114	0	-10.0775	1	14.8662	1	10.2721	1	38.648	1	27.5899	1	36.9214	1	36.7681	1	69.009	1	55.3551	1	17.8862	1	33.9986	1	-10.0592	1	-3.78657	0	12.1669	1	21.2753	1	34.9101	1	31.2708	1	45.7534	1	51.2821	1	76.7481	1	59.7031	1	5.919	1	26.1868	1
17	-5.00447	0	-12.5294	1	13.7931	1	6.84555	1	39.4695	1	28.9344	1	37.4737	1	36.2894	1	69.5341	1	57.1111	1	17.1543	1	33.5714	1	-11.5514	1	-7.08729	1	10.7927	1	18.6735	1	35.4819	1	31.4019	1	45.3721	1	51.4395	1	76.5196	1	60.572	1	6.04857	1	25.6566	1
17.5	-5.18653	0	-13.0435	1	12.4838	1	3.6153	0	39.5407	1	29.3626	1	38.6387	1	36.1305	1	68.9563	1	57.4094	1	16.0592	1	32.8551	1	-13.2365	1	-8.47603	1	8.01131	1	15.2521	1	35.8712	1	32.257	1	47.3214	1	51.1407	1	76.6063	1	59.9198	1	6.79443	1	26.2146	1
18	-5.20231	0	-13.4398	1	11.0394	1	0.694927	0	40.3509	1	28.8475	1	38.8137	1	33.8129	1	69.299	1	56.3877	1	15.1412	1	33.2856	1	-13.9613	1	-10.6621	1	6.5666	1	14.1758	1	36.1416	1	31.4717	1	50.488	1	52.4449	1	75.3922	1	60.0791	1	7.96537	1	27.2636	1
18.5	-4.77442	0	-14.7256	1	11.7401	1	-0.381547	0	39.638	1	28.4542	1	42.5868	1	32.8485	1	68.8496	1	55.3169	1	14.4626	1	33.6662	1	-12.9127	1	-11.973	1	5.95611	1	11.4858	1	37.1046	1	32.6144	1	51.2798	1	52.1905	1	74.9591	1	59.9617	1	8.48041	1	28.036	1
19	-5.51181	0	-15.5063	1	12.7824	1	-1.32036	0	39.4875	1	29.0984	1	43.8596	1	34.7188	1	67.0753	1	55.5317	1	13.0726	1	33.0956	1	-10.342	1	-11.8143	1	5.7898	1	10.8065	1	37.0223	1	33.0495	1	53.1767	1	55.1098	1	74.7954	1	61.2663	1	9.92757	1	29.4293	1
19.5	-4.50607	0	-14.24	1	12.9199	1	0.208478	0	39.7909	1	30.1619	1	45.641	1	36.536	1	66.3158	1	53.8462	1	14.2061	1	32.4768	1	-8.95397	1	-12.0646	1	5.98237	1	10.4677	1	37.0314	1	32.4192	1	55.5169	1	53.5817	1	73.7013	1	60.6853	1	11.2527	1	30.1229	1
20	-4.09051	0	-13.1001	1	14.174	1	1.81564	0	39.5234	1	30.6792	1	46.8531	1	36.8687	1	65.1344	1	53.2004	1	15.3033	1	33.4288	1	-7.10336	1	-12.5107	1	7.41688	1	10.4206	1	37.0684	1	33.7475	1	56.0933	1	53.9055	1	71.1783	1	60.8579	1	11.9694	1	29.2053	1
20.5	-4.10367	0	-12.7912	1	15.4482	1	5.11204	1	39.0251	1	29.9663	1	46.3754	1	37.8173	1	63.7946	1	52.9046	1	15.9229	1	32.6241	1	-5.49915	1	-11.6939	1	9.81023	1	10.9516	1	37.69	1	33.4205	1	58.3261	1	54.902	1	70.8168	1	63.5874	1	13.0881	1	29.966	1
21	-3.79531	0	-11.6393	1	17.3957	1	6.69471	1	39.3448	1	29.9025	1	46.8405	1	38.5787	1	63.5242	1	53.4501	1	16.886	1	33.142	1	-4.54352	1	-10.6107	1	12.3102	1	11.2018	1	37.3567	1	34.4209	1	59.4381	1	55.9086	1	70.9091	1	64.3617	1	13.6869	1	29.8587	1
21.5	-1.31078	0	-11.2572	1	19.6185	1	8.23031	1	39.9249	1	29.5257	1	49.3388	1	38.5403	1	62.9234	1	55.2361	1	17.3172	1	33.7063	1	-3.81483	0	-10.7112	1	13.8078	1	12.1643	1	37.7764	1	35.6066	1	61.0915	1	56.4961	1	71.4736	1	64.2478	1	15.839	1	29.1908	1
22	1.09797	0	-10.1906	1	19.7021	1	8.69565	1	40.5338	1	30.6818	1	50.7157	1	40.227	1	62.5112	1	57.2008	1	18.0816	1	32.691	1	-3.1452	0	-11.2521	1	15.261	1	14.2038	1	38.541	1	36.3695	1	60.4222	1	56.8513	1	71.811	1	64.7986	1	17.1047	1	28.3237	1
22.5	0.962746	0	-9.42606	1	21.5068	1	9.79694	1	41.1802	1	31.5454	1	51.1604	1	40.7683	1	62.6235	1	56.4417	1	18.0617	1	33.6979	1	-2.21258	0	-10.3124	1	15.3872	1	16.4508	1	38.8719	1	37.3067	1	60.1411	1	56.3153	1	72.5275	1	66.0929	1	19.509	1	28.2872	1
23	1.16861	0	-8.57382	1	21.1785	1	11.9246	1	40.153	1	32.8809	1	50.6048	1	41.7381	1	63.2042	1	57.5203	1	18.5957	1	34.4262	1	-1.78571	0	-9.10668	1	15.9739	1	17.0206	1	38.2009	1	37.9399	1	59.6491	1	57.5023	1	72.7343	1	68.0135	1	21.9991	1	26.9981	1
23.5	1.62839	0	-7.62026	1	22.2533	1	13.5901	1	40.5561	1	34.4969	1	51.0574	1	41.2911	1	64.1558	1	59.1048	1	20.8264	1	34.2818	1	-0.78125	0	-7.89359	1	17.5855	1	18.1429	1	38.7743	1	37.683	1	61.3357	1	60.0746	1	73.4884	1	69.3078	1	23.784	1	25.8604	1
24	1.59396	0	-7.76411	1	21.613	1	14.5934	1	40.1989	1	34.2447	1	50.996	1	43.0274	1	65.4214	1	60	1	22.6501	1	35.7958	1	0.260643	0	-7.78707	1	17.9288	1	20.0134	1	38.9356	1	39.3316	1	61.2621	1	60.6947	1	74.772	1	70.2163	1	26.1636	1	26.0762	1
24.5	1.95915	0	-7.51689	1	21.009	1	15.4556	1	40.4487	1	34.9948	1	50	1	43.3875	1	67.3111	1	62.2718	1	23.831	1	36.3636	1	-0.686695	0	-6.72566	1	19.9716	1	20.7458	1	39.5787	1	39.7877	1	60.2103	1	62.4886	1	75.5622	1	70.4676	1	27.6479	1	26.6037	1
25	2.23881	0	-8.93617	1	19.3667	1	17.4089	1	41.5125	1	35.3268	1	50.0967	1	41.6667	1	68.5315	1	63.2368	1	25.6855	1	37.5668	1	-0.2145	0	-6.38864	1	20.457	1	22.7474	1	40.3145	1	40.0193	1	60.8049	1	61.8349	1	77.8603	1	72.1193	1	30.1791	1	27.6553	1
25.5	3.18258	0	-9.44351	1	17.4908	1	19.3942	1	41.4444	1	35.156	1	49.8099	1	42.9515	1	69.5876	1	63.778	1	28.787	1	39.4059	1	-0.765957	0	-6.21924	1	20.922	1	22.8331	1	40.1391	1	40.9163	1	61.2847	1	62.8959	1	78.5609	1	73.0709	1	33.212	1	29.2879	1
26	2.10438	0	-10.0626	1	18.1282	1	18.5624	1	40.6057	1	34.1558	1	50.2374	1	43.5396	1	70.6032	1	64.513	1	30.8246	1	41.5507	1	-2.45555	0	-5.94595	1	21.5199	1	23.1399	1	39.9123	1	41.8159	1	62.1251	1	63.75	1	79.1816	1	74.2835	1	35.1204	1	31.4601	1
26.5	1.14358	0	-8.88421	1	16.8448	1	18.5435	1	40.2859	1	32.8816	1	50.8539	1	46.1951	1	71.0904	1	66.1509	1	32.9694	1	42.6133	1	-3.29114	0	-5.36585	1	20.6123	1	22.9345	1	39.6845	1	41.5194	1	63.7742	1	64.5704	1	79.7326	1	75.7669	1	38.0974	1	33.2997	1
27	-0.0426076	0	-8.63158	1	16.3982	1	17.6252	1	40.0647	1	31.3283	1	52.2191	1	49.4229	1	72.4023	1	67.2038	1	35.2432	1	44.0832	1	-4.60251	1	-5.85059	1	19.9576	1	22.6048	1	39.8672	1	40.7614	1	64.2857	1	66.0211	1	80.014	1	76.649	1	39.9646	1	36.336	1
27.5	-0.769231	0	-8.45771	1	15.0534	1	17.7721	1	40.4531	1	29.5593	1	52.6217	1	52.1332	1	73.6191	1	67.8335	1	36.6631	1	44.0051	1	-4.27494	1	-5.10158	1	19.4386	1	21.606	1	39.7849	1	39.771	1	65.124	1	68.0141	1	80.8276	1	77.9456	1	40.2778	1	39.1479	1
28	-1.89793	0	-8.48013	1	14.0058	1	17.048	1	39.974	1	29.2929	1	53.2394	1	53.4836	1	75.2039	1	69.0702	1	37.5776	1	45.4772	1	-5.79892	1	-6.01336	1	19.2495	1	20.7383	1	38.5827	1	38.8119	1	66.3644	1	67.1256	1	82.7446	1	79.0909	1	41.4508	1	40.3337	1
28.5	-2.73915	0	-8.46216	1	12.5942	1	16.807	1	39.0006	1	27.2009	1	52.9745	1	55.646	1	77.0281	1	69.2308	1	39.0554	1	45.2618	1	-7.20199	1	-5.17857	1	17.3361	1	19.0094	1	36.9708	1	37.4281	1	67.0187	1	66.9787	1	83.3221	1	79.8357	1	42.5297	1	42.002	1
29	-3.28836	0	-8.32318	1	10.6782	1	16.6667	1	38.6312	1	25.9286	1	54.4498	1	57.377	1	76.5452	1	67.8571	1	40.04	1	44.8662	1	-6.52264	1	-4.15364	0	16.7353	1	17.7645	1	37.1645	1	36.4935	1	66.6398	1	68.1818	1	83.9416	1	80.8178	1	42.4345	1	42.5935	1
29.5	-3.81679	0	-7.64228	1	10.7558	1	15.4797	1	37.8282	1	24.8278	1	55.9387	1	58.7398	1	76.6275	1	67.9621	1	40.4926	1	46.2779	1	-6.37417	1	-5.65022	0	16.6323	1	17.3103	1	36.1716	1	35.2692	1	66.2173	1	68.7813	1	84.1793	1	81.1573	1	42.1405	1	44.7471	1
30	-3.06594	0	-9.2084	1	10.6705	1	14.2029	1	36.5979	1	23.3321	1	57.1842	1	59.4262	1	76.0311	1	66.9202	1	40.6096	1	46.2743	1	-6.46103	1	-6.36971	0	15.9808	1	16.3054	1	35.5612	1	35.3402	1	66.562	1	68.1932	1	84.0789	1	81.6418	1	42.1488	1	46.0794	1
30.5	-2.48756	0	-9.19355	1	10.7638	1	14.5946	1	36.9845	1	22.4163	1	57.6812	1	60.1651	1	76.5346	1	67.8227	1	39.9804	1	47.322	1	-6.54912	1	-5.44815	0	17.3064	1	16.129	1	35.4291	1	34.9774	1	66.6667	1	68.4123	1	84.1249	1	81.7908	1	41.3466	1	45.1737	1
31	-1.21187	0	-9.55673	1	10.6775	1	14.7529	1	37.2168	1	22.1649	1	57.9767	1	61.466	1	76.5251	1	68.1774	1	39.3337	1	46.4218	1	-5.91216	1	-5.22193	0	17.2024	1	15.0437	1	34.9261	1	35.1368	1	66.6667	1	68.1401	1	84.026	1	81.9277	1	40.0746	1	45.0942	1
31.5	-1.3468	0	-9.46333	1	11.8487	1	13.4372	1	37.7518	1	22.1161	1	58.7488	1	59.9587	1	76.1103	1	67.5413	1	39.1436	1	46.7681	1	-5.17529	1	-5.78584	0	18.8746	1	15.4521	1	36.1796	1	35.4526	1	65.9109	1	67.2544	1	83.871	1	81.7629	1	39.5	1	45.2693	1
32	-1.86125	0	-9.28601	1	12.669	1	12.6669	1	37.3203	1	22.5212	1	58.9744	1	60.4964	1	76.9762	1	67.21	1	37.993	1	47.1191	1	-4.87703	1	-5.61702	0	20.8689	1	16.219	1	36.2282	1	35.6516	1	66.2461	1	67.2269	1	83.6656	1	80	1	38.2612	1	44.1748	1
32.5	-1.91571	0	-10.6209	1	14.8831	1	12.5856	1	38.3165	1	22.0264	1	59.3657	1	60.1677	1	75.4789	1	66.4773	1	37.0968	1	46.873	1	-3.26087	0	-5.75107	0	23.3345	1	16.7527	1	35.9444	1	36.1689	1	64.9371	1	64.7255	1	83.4732	1	80.7952	1	36.4865	1	43.5624	1
33	-0.972516	0	-9.63806	1	16.2114	1	14.4102	1	38.1061	1	22.3063	1	58.6548	1	60.6383	1	74.8844	1	67.1442	1	36.3911	1	46.7363	1	-2.45731	0	-4.20962	0	24.7042	1	17.7171	1	35.8974	1	36.9954	1	63.7371	1	64.256	1	83.0859	1	80.2711	1	35.1077	1	42.2027	1
33.5	-0.943396	0	-7.88721	1	16.4827	1	13.3044	1	38.1151	1	23.3345	1	59.0772	1	61.2766	1	73.7578	1	67.1698	1	35.2324	1	45.4665	1	-1.46997	0	-4.68012	0	26.3643	1	18.885	1	36.0947	1	37.6869	1	63.1329	1	63.6364	1	82.7609	1	79.9697	1	33.7017	1	41.2281	1
34	-0.0862069	0	-7.12831	1	17.722	1	14.1506	1	38.8069	1	23.7084	1	57.78	1	61.242	1	73.2595	1	65.3704	1	33.8422	1	44.977	1	0.295983	0	-4.09659	0	27.073	1	19.5775	1	35.9448	1	38.1964	1	62.6582	1	62.6263	1	81.83	1	78.3701	1	32.0883	1	39.7787	1
34.5	0.531915	0	-4.97193	1	18.7677	1	15.3343	1	37.5641	1	24.5019	1	57.1709	1	61.087	1	72.2222	1	64.652	1	32.8914	1	45.7293	1	0.882724	0	-3.9411	0	28.4857	1	21.3348	1	35.5444	1	38.8511	1	63.3466	1	62.0837	1	81.8656	1	77.1471	1	30.7334	1	38.41	1
35	0.221926	0	-4.49211	1	19.1991	1	14.9259	1	37.5162	1	25.277	1	56.3953	1	58.7336	1	73.1511	1	64.9315	1	32.268	1	44.8005	1	0.798655	0	-3.00916	0	29.071	1	19.7158	1	35.9071	1	39.2791	1	62.5099	1	61.1448	1	81.9261	1	76.8718	1	29.927	1	37.2381	1
35.5	0.84482	0	-3.61736	0	21.5588	1	16.4803	1	36.9952	1	25.6686	1	56.3218	1	58.5761	1	72.5522	1	65.2174	1	30.2326	1	44.3409	1	0.799327	0	-2.32151	0	28.3286	1	20.697	1	35.8326	1	40.0062	1	61.935	1	59.7529	1	81.1966	1	75.7801	1	28.3556	1	36.6448	1
36	1.85512	0	-3.83838	0	22.404	1	16.1569	1	36.3752	1	26.4839	1	56.1437	1	55.6962	1	72.7564	1	65.9803	1	29.8337	1	42.7056	1	2.07188	0	-3.63475	0	27.5474	1	21.6109	1	36.0656	1	39.6906	1	62.3211	1	57.9982	1	80.3793	1	76.3393	1	28.1961	1	36.015	1
36.5	1.6919	0	-3.06748	0	21.8013	1	16.9264	1	35.6116	1	28.7709	1	55.8442	1	54.2443	1	71.498	1	66.0211	1	29.5775	1	42.5938	1	2.02703	0	-3.33626	0	27.3172	1	20.8184	1	35.4534	1	39.9621	1	61.465	1	54.7237	1	79.9868	1	76.7511	1	28.4322	1	35.3789	1
37	1.83281	0	-2.72053	0	22.106	1	15.9841	1	34.7123	1	28.9655	1	57.2093	1	53.2389	1	70.7718	1	66.3139	1	29.7828	1	42.9136	1	3.22307	0	-3.25991	0	26.3416	1	21.9495	1	35.255	1	39.7606	1	61.5385	1	52.6596	1	79.8286	1	75.1846	1	29.3541	1	35.3132	1
37.5	2.72931	0	-2.36928	0	21.875	1	15.5315	1	33.9022	1	30.0482	1	57.4194	1	51.7928	1	69.5793	1	67.2474	1	27.9709	1	43.5264	1	3.87597	0	-1.46993	0	25.0796	1	21.7046	1	34.5294	1	38.7871	1	59.2032	1	52.8992	1	80.3322	1	74.8529	1	30.694	1	34.6082	1
38	3.24012	0	-1.71333	0	23.37	1	14.5115	1	32.6584	1	30.4467	1	56.6879	1	52.0468	1	70.0647	1	67.8756	1	27.6309	1	43.4698	1	2.4474	0	-3.00619	0	23.9517	1	22.0376	1	33.2703	1	39.0947	1	57.7778	1	54.0107	1	80.2518	1	75.6098	1	31.3086	1	34.2567	1
38.5	2.68368	0	0	0	23.1268	1	14.2243	1	31.971	1	30.9966	1	56	1	52.6366	1	69.3795	1	69.139	1	28.1443	1	43.8506	1	2.98635	0	-2.47413	0	22.8145	1	22.008	1	33.249	1	38.0076	1	58.7811	1	55.0401	1	80.6536	1	75.4801	1	32.2968	1	33.0279	1
39	3.23144	0	1.23142	0	22.9038	1	14.8373	1	30.6632	1	30.0991	1	55.8984	1	54.1426	1	70.08	1	68.3768	1	28.4243	1	43.5832	1	4.51833	1	-2.153	0	21.9115	1	22.5619	1	32.1395	1	38.3592	1	59.0653	1	56.8523	1	80.8967	1	76.2115	1	32.5	1	32.9977	1
39.5	2.97984	0	2.43278	0	22.1707	1	15.265	1	30.4631	1	30.5565	1	55.4758	1	55.1331	1	69.8908	1	68.7861	1	29.3878	1	43.965	1	5.34874	1	-1.47059	0	21.3386	1	23.3066	1	30.7885	1	37.7876	1	57.7262	1	57.2917	1	80.5538	1	77.0588	1	34.249	1	32.8494	1
40	4.46194	1	3.80179	0	21.2644	1	16.6667	1	29.8359	1	30.4974	1	55.8119	1	55.493	1	70.0935	1	69.8113	1	30.0721	1	44.3618	1	6.53096	1	-1.94625	0	21.7643	1	22.7687	1	29.2842	1	37.6404	1	55.8029	1	57.2165	1	80.4598	1	77.0803	1	36.0281	1	33.1244	1
40.5	4.9505	1	3.61135	0	21.0489	1	16.637	1	28.8975	1	31.5445	1	57.0671	1	57.0495	1	70.4388	1	70.5452	1	32.002	1	44.6861	1	9.10631	1	0.644567	0	21.0011	1	22.0826	1	29.5644	1	37.4844	1	56.0976	1	58.0563	1	80.7322	1	77.2096	1	37.2549	1	34.3416	1
41	5.4561	1	5.35791	0	19.5296	1	17.9323	1	27.8461	1	31.1554	1	57.4171	1	58.1267	1	71.1009	1	70.6215	1	33.2653	1	44.9755	1	10.4366	1	1.56827	0	20.4332	1	22.4607	1	28.5451	1	36.4222	1	57.2435	1	59.1561	1	81.3385	1	77.0132	1	37.2063	1	34.8037	1
41.5	6.5	1	6.23917	0	18.2363	1	17.3466	1	27.8037	1	30.3928	1	57.2052	1	59.0164	1	72.4924	1	70.1039	1	35.3031	1	45.9295	1	11.7671	1	2.79945	0	20.3153	1	22.0567	1	27.7643	1	35.7208	1	56.1815	1	59.106	1	81.1825	1	77.0397	1	38.3522	1	35.3456	1
42	7.57072	1	6.26087	0	17.8121	1	17.2682	1	27.902	1	30.3186	1	57.7293	1	60.0716	1	72.7341	1	70.716	1	36.5953	1	46.0012	1	11.8033	1	3.25838	0	21.1819	1	22.8169	1	28.2973	1	34.9529	1	56.3436	1	58.9786	1	81.7718	1	75.7447	1	38.3601	1	35.6894	1
42.5	7.94566	1	5.61798	0	17.1409	1	17.6595	1	27.9952	1	29.5736	1	57.7123	1	61.25	1	73.8166	1	70.5977	1	37.6138	1	45.6057	1	11.7911	1	4.64058	0	21.4386	1	23.6275	1	28.4896	1	35.0365	1	56.2353	1	58.5982	1	82.293	1	75	1	38.8369	1	36.055	1
43	6.69388	1	4.51225	0	18.0814	1	18.3631	1	28.4558	1	29.799	1	57.2782	1	61.6269	1	75.6598	1	71.3824	1	38.6009	1	45.9491	1	11.31	1	5.4955	0	20.8729	1	24.4198	1	28.4475	1	34.4848	1	57.59	1	57.767	1	82.1745	1	75.0177	1	38.7886	1	36.9416	1
43.5	5.85346	1	5.09939	0	17.7237	1	17.9178	1	29.4929	1	29.9478	1	58.0673	1	62.2575	1	76.2044	1	71.4516	1	39.5489	1	46.181	1	10.647	1	4.88133	0	22.3629	1	25.0348	1	28.1867	1	34.7445	1	57.821	1	57.063	1	81.8643	1	75.2149	1	39.6197	1	37.1575	1
44	6.35179	1	4.01035	0	17.8157	1	18.7343	1	29.4436	1	30.0105	1	58.5034	1	62.467	1	76.3848	1	71.0804	1	41.129	1	46.1947	1	9.56307	1	3.34076	0	23.1362	1	25.4875	1	28.3109	1	34.058	1	58.8741	1	56.8254	1	82.0382	1	74.1703	1	39.3179	1	38.2852	1
44.5	5.07099	1	3.68444	0	17.8947	1	19.2322	1	30.1768	1	29.7917	1	59.7947	1	62.1479	1	76.2688	1	70.8436	1	41.6792	1	44.4703	1	8.94108	1	3.66446	0	24.2997	1	26.5165	1	27.8757	1	34.9192	1	59.7156	1	57.7532	1	81.3806	1	73.3333	1	38.7995	1	38.9816	1
45	5.17241	1	2.91595	0	17.5279	1	19.783	1	30.5439	1	29.3014	1	58.6325	1	62.766	1	76.8137	1	70.3766	1	42.3096	1	44.1125	1	7.35895	1	3.1045	0	24.2467	1	28.1163	1	28.0433	1	34.013	1	60.1261	1	58.6043	1	80.1258	1	72.7541	1	38.4857	1	39.871	1
45.5	5.4321	1	2.19684	0	17.4061	1	21.1382	1	31.976	1	28.6411	1	58.8542	1	62.2776	1	76.6123	1	70.1188	1	42.0599	1	42.0408	1	6.86275	1	2.27671	0	24.5913	1	28.8843	1	27.7412	1	34.7786	1	59.78	1	58.3134	1	80.0127	1	72.5578	1	37.9827	1	41.3449	1
46	5.4665	1	2.74989	0	16.5241	1	21.0643	1	32.593	1	28.706	1	57.4318	1	61.4195	1	76.1871	1	70.0254	1	42.8717	1	42.6046	1	5.77778	1	1.86713	0	26.0369	1	29.9026	1	29.0789	1	35.5932	1	61.9574	1	56.2798	1	79.6935	1	71.5373	1	36.6337	1	42.2807	1
46.5	6.91358	1	3.9018	0	15.725	1	20.7701	1	34.2709	1	28.9474	1	57.3357	1	60.4824	1	76.0854	1	67.952	1	42.1699	1	41.6913	1	4.86618	1	0.792952	0	26.3671	1	31.0635	1	28.7045	1	36.0733	1	62.701	1	56.7911	1	79.5367	1	71.0324	1	36.6415	1	44.0879	1
47	7.24876	1	4.13943	0	15.6379	1	20.5347	1	35.6855	1	28.4327	1	56.6636	1	60.1878	1	76.4706	1	66.9565	1	41.8557	1	41.1137	1	2.5958	0	-0.489978	0	26.8698	1	31.25	1	30.0818	1	36.2893	1	61.8745	1	55.7338	1	80.4404	1	70.8075	1	36.6826	1	45.6397	1
47.5	6.45695	1	4.22658	0	16.082	1	21.5524	1	36.6144	1	28.6359	1	55.1852	1	59.1992	1	76.3441	1	66.3732	1	40.566	1	40.2285	1	1.20083	0	-1.06667	0	27.121	1	30.8444	1	30.8207	1	36.879	1	59.9369	1	55.9902	1	79.4771	1	70.6708	1	36.5462	1	46.3717	1
48	6.59941	1	2.32151	0	16.6841	1	21.6767	1	37.6385	1	27.2095	1	53.8028	1	56.5302	1	74.6945	1	65.9193	1	39.1213	1	39.6272	1	1.39344	0	-3.07898	0	28.3019	1	30.2553	1	31.3125	1	38.1969	1	59.9049	1	55.2674	1	78.8297	1	70.1095	1	35.0324	1	47.2841	1
48.5	4.85027	1	3.65277	0	17.8024	1	22.138	1	37.9222	1	26.549	1	52.5813	1	54.6875	1	75.0179	1	65.1706	1	36.4156	1	39.7459	1	0.3684	0	-5.82524	0	29.2286	1	30.4748	1	31.5126	1	38.1587	1	58.8976	1	54.717	1	77.9559	1	69.5888	1	33.1977	1	47.8728	1
49	2.49355	0	1.45175	0	20.0722	1	22.6878	1	38.0876	1	26.1847	1	49.711	1	53.1373	1	73.8372	1	64.6113	1	35.0758	1	39.6979	1	-1.19785	0	-6.5437	0	29.302	1	30.6338	1	31.9343	1	40.172	1	58.0442	1	53.8079	1	77.2697	1	71.028	1	32.8401	1	47.7142	1
49.5	2.28744	0	0.0856898	0	21.328	1	23.1868	1	38.4468	1	24.9391	1	48.2927	1	52.9295	1	71.7201	1	64.0429	1	32.9876	1	39.8335	1	-2.836	0	-6.59	0	27.5591	1	29.9399	1	32.1613	1	40.5027	1	57.1203	1	52.7482	1	76.7663	1	70.4441	1	31.5204	1	48.158	1
50	0.0438789	0	0	0	22.2824	1	22.912	1	38.795	1	24.6062	1	47.451	1	51.8962	1	70.8303	1	62.6879	1	32.2297	1	41.064	1	-3.38005	0	-7.84832	0	26.1717	1	29.5864	1	32.0916	1	41.0346	1	56.2205	1	53.0378	1	75.5405	1	71.8654	1	31.1084	1	47.8068	1

## Sheet: Figure4C
Number of significant inter-lobe connections between temporal and occipital lobes (Cube)
Preferred Greater than Non-Preferred
Occipital -> Temporal	37
Temporal -> Occipital	136
Non-Preferred Greater than Preferred
Occipital -> Temporal	339
Temporal -> Occipital	54

## Sheet: Figure4D
% difference in number of significant connections in each direction
FaceVase (Preferred percept)						FaceVase (Non-Preferred Percept)
	From_Frontal	From_Temporal	From_Parietal	From_Occipital			From_Frontal	From_Temporal	From_Parietal	From_Occipital
To_Frontal		10.9321	4.50867	-10.8434		To_Frontal		-8.20189	4.95369	43.7186
To_Temporal	-10.9321		-20.9653	-44.2308		To_Temporal	8.20189		24.5924	62.536
To_Parietal	-4.50867	20.9653		-19.5021		To_Parietal	-4.95369	-24.5924		-4.63277
To_Occipital	10.8434	44.2308	19.5021			To_Occipital	-43.7186	-62.536	4.63277
Cube (Preferred percept)						Cube (Non-Preferred Percept)
	From_Frontal	From_Temporal	From_Parietal	From_Occipital			From_Frontal	From_Temporal	From_Parietal	From_Occipital
To_Frontal		-15.9885	0.71048	-3.37079		To_Frontal		3.83536	21.1155	15.3203
To_Temporal	15.9885		8.50622	-57.2254		To_Temporal	-3.83536		25.3468	72.5191
To_Parietal	-0.71048	-8.50622		15.3226		To_Parietal	-21.1155	-25.3468		-6.6879
To_Occipital	3.37079	57.2254	-15.3226			To_Occipital	-15.3203	-72.5191	6.6879
log10(pValue) for that inter-lobe connection
FaceVase (Preferred percept)						FaceVase (Non-Preferred Percept)
	From_Frontal	From_Temporal	From_Parietal	From_Occipital			From_Frontal	From_Temporal	From_Parietal	From_Occipital
To_Frontal	0	-2.84497	-0.706983	-0.420351		To_Frontal	0	-3.421	-1.8431	-17.3709
To_Temporal	-2.84497	0	-7.0785	-4.99084		To_Temporal	-3.421	0	-39.7812	-59.9793
To_Parietal	-0.706983	-7.0785	0	-2.51636		To_Parietal	-1.8431	-39.7812	0	-0.747732
To_Occipital	-0.420351	-4.99084	-2.51636	0		To_Occipital	-17.3709	-59.9793	-0.747732	0
Cube (Preferred percept)						Cube (Non-Preferred Percept)
	From_Frontal	From_Temporal	From_Parietal	From_Occipital			From_Frontal	From_Temporal	From_Parietal	From_Occipital
To_Frontal	0	-10.5477	-0.0784409	-0.0798206		To_Frontal	0	-0.655262	-13.037	-2.35934
To_Temporal	-10.5477	0	-2.04167	-13.0326		To_Temporal	-0.655262	0	-23.1213	-45.8217
To_Parietal	-0.0784409	-2.04167	0	-1.72588		To_Parietal	-13.037	-23.1213	0	-0.992153
To_Occipital	-0.0798206	-13.0326	-1.72588	0		To_Occipital	-2.35934	-45.8217	-0.992153	0

## Sheet: FigureS3
Frequency (Hz)	Cube Temporal Frontal: Non-Preferred (% FF Bias)	Cube Temporal Frontal: Non-Preferred (Sig. Cluster)	Cube Temporal Frontal: Preferred (% FF Bias)	Cube Temporal Frontal: Preferred (Sig. Cluster)	Cube Parietal Frontal: Non-Preferred (% FF Bias)	Cube Parietal Frontal: Non-Preferred (Sig. Cluster)	Cube Parietal Frontal: Preferred (% FF Bias)	Cube Parietal Frontal: Preferred (Sig. Cluster)	Cube Parietal Temporal: Non-Preferred (% FF Bias)	Cube Parietal Temporal: Non-Preferred (Sig. Cluster)	Cube Parietal Temporal: Preferred (% FF Bias)	Cube Parietal Temporal: Preferred (Sig. Cluster)	Cube Occipital Frontal: Non-Preferred (% FF Bias)	Cube Occipital Frontal: Non-Preferred (Sig. Cluster)	Cube Occipital Frontal: Preferred (% FF Bias)	Cube Occipital Frontal: Preferred (Sig. Cluster)	Cube Occipital Temporal: Non-Preferred (% FF Bias)	Cube Occipital Temporal: Non-Preferred (Sig. Cluster)	Cube Occipital Temporal: Preferred (% FF Bias)	Cube Occipital Temporal: Preferred (Sig. Cluster)	Cube Occipital Parietal: Non-Preferred (% FF Bias)	Cube Occipital Parietal: Non-Preferred (Sig. Cluster)	Cube Occipital Parietal: Preferred (% FF Bias)	Cube Occipital Parietal: Preferred (Sig. Cluster)
0	23.2744	1	17.4358	1	-5.56815	0	-7.39407	0	-17.446	0	-10.4336	0	31.941	1	24.6719	1	23.1678	1	37.4011	1	7.87757	1	17.4524	1
0.5	25.5531	1	20.4301	1	-3.16629	0	-4.31223	0	-15.8236	0	-10.334	0	41.4141	1	35.6974	1	30.303	1	38.5311	1	12.2568	1	22.9102	1
1	29.9855	1	24.8339	1	2.14112	0	0.209864	0	-13.031	0	-9.77597	0	48.7829	1	50.996	1	36.008	1	38.8832	1	19.0959	1	30.976	1
1.5	34.7805	1	30.9662	1	3.9751	1	2.82341	0	-11.4192	0	-10.2362	0	51.6729	1	55.0388	1	39.8131	1	34.2934	1	21.8391	1	34.7971	1
2	37.5273	1	34.6341	1	6.22746	1	6.39269	1	-10.7044	0	-10.8769	0	47.571	1	55.8391	1	40.2279	1	29.0598	1	23.5976	1	37.1728	1
2.5	37.4257	1	35.5467	1	9.70874	1	9.38446	1	-8.69772	0	-9.6728	0	43.5514	1	53.8012	1	36.9369	1	26.5239	1	24.0566	1	38.364	1
3	34.714	1	33.7067	1	11.358	1	10.8916	1	-3.32518	0	-7.61836	0	39.6296	1	49.9048	1	35.4788	1	25.4648	1	24.9035	1	35.674	1
3.5	30.4045	1	29.5163	1	12.5375	1	13.9552	1	2.00803	0	-2.91918	0	36.8322	1	49.5202	1	35.8755	1	25.6961	1	24.8532	1	34.5851	1
4	26.1496	1	24.2384	1	15.9348	1	17.5727	1	8.76565	1	4.01567	1	34.9398	1	48.0076	1	37.0769	1	24.6468	1	24.335	1	31.3886	1
4.5	21.9015	1	19.6409	1	21.3433	1	23.663	1	14.6565	1	10.197	1	35.0957	1	48.1481	1	39.348	1	24.8619	1	23.3284	1	27.4033	1
5	19.2053	1	16.4021	1	28.0832	1	28.8757	1	19.8381	1	15.2542	1	38.8489	1	48.6256	1	40.303	1	25.6553	1	21.7905	1	25.4944	1
5.5	18.8297	1	14.861	1	33.3657	1	34.5894	1	23.6066	1	20.6556	1	40.2985	1	50.6103	1	42.7052	1	25.7051	1	20.1951	1	24.0731	1
6	19.2708	1	14.5922	1	38.1473	1	38.5674	1	26.7288	1	23.2435	1	44.7669	1	51.4178	1	43.8168	1	24.8773	1	18.8042	1	22.2904	1
6.5	20.7777	1	15.231	1	42.3023	1	41.7598	1	28.0387	1	24.8438	1	48.9437	1	53.1279	1	44.8485	1	23.4669	1	18.2921	1	19.8574	1
7	22.924	1	17.419	1	45.1323	1	44.6975	1	28.0136	1	27.1894	1	52.5809	1	54.731	1	45.2874	1	23.4899	1	16.9976	1	18.357	1
7.5	24.6608	1	19.5998	1	48.4446	1	46.8743	1	28.7853	1	26.3338	1	56.9686	1	56.7468	1	44.795	1	22.0223	1	15.7538	1	17.6832	1
8	26.5513	1	20.9581	1	50.0114	1	48.3146	1	27.9216	1	25.7583	1	59.0193	1	58.2707	1	44.1713	1	19.6864	1	14.775	1	18.1102	1
8.5	28.442	1	23.5098	1	51.7465	1	48.9166	1	26.54	1	24.6244	1	60.9626	1	58.2543	1	42.8102	1	17.8796	1	15.6746	1	20.9402	1
9	29.83	1	24.3594	1	52.1749	1	48.1054	1	24.5273	1	21.9601	1	61.587	1	60.154	1	41.2065	1	18.1567	1	16.5058	1	21.5094	1
9.5	29.7604	1	25.9887	1	52.766	1	48.5594	1	23.4628	1	20.0843	1	61.7456	1	61.3031	1	39.7924	1	18.7789	1	16.4477	1	22.7027	1
10	29.9134	1	27.0373	1	52.7255	1	48.0439	1	21.6958	1	18.8359	1	62.1269	1	61.206	1	40.7212	1	19.8509	1	17.1336	1	22.6333	1
10.5	30.5519	1	27.7179	1	52.6108	1	48.2074	1	20.1484	1	18.4145	1	63.0709	1	60.8741	1	42.7549	1	21.8519	1	17.9572	1	25.4945	1
11	29.102	1	26.8048	1	51.3337	1	47.4311	1	19.8026	1	17.7066	1	62.7354	1	60.0827	1	44.2947	1	22.3265	1	18.0291	1	27.0315	1
11.5	27.4105	1	26.5472	1	49.974	1	47.2286	1	19.9279	1	17.5796	1	60.7362	1	59.445	1	47.9675	1	26.017	1	17.614	1	27.1405	1
12	25.0968	1	24.5414	1	47.3514	1	46.1156	1	20.4447	1	17.7994	1	55.5556	1	58.0645	1	54.6279	1	30.7766	1	15.3244	1	28	1
12.5	21.35	1	23.4846	1	43.617	1	44.715	1	21.1285	1	18.6938	1	53.3742	1	58.0786	1	59.2889	1	35.8566	1	14.7157	1	29.4517	1
13	17.8788	1	20.8163	1	40.4707	1	42.3204	1	22.4619	1	19.8665	1	50.9165	1	57.4279	1	64.0288	1	42.2998	1	12.9763	1	29.7932	1
13.5	13.6735	1	17.9645	1	37.3846	1	38.8355	1	24.4074	1	21.7901	1	50.051	1	56.044	1	69.4915	1	47.5027	1	10.5008	1	30.2043	1
14	10.9344	1	15.2234	1	33.2107	1	34.9612	1	26.4809	1	23.4962	1	49.3827	1	54.5552	1	71.2511	1	49.9465	1	8.6289	1	28.9659	1
14.5	5.00203	1	11.1111	1	28.3302	1	31.2959	1	29.1586	1	26.3929	1	48.5249	1	54.3638	1	73.7676	1	52.4123	1	6.85072	1	27.9576	1
15	0.208247	0	7.03873	1	23.5275	1	28.4261	1	32.2122	1	27.9531	1	47.7583	1	52.7691	1	74.8276	1	54.9234	1	5.92885	1	26.9009	1
15.5	-4.3878	1	3.82138	0	19.2283	1	25.3195	1	33.2697	1	29.2916	1	45.5577	1	52.2634	1	76.7764	1	57.4279	1	5.68342	1	26.2995	1
16	-8.02184	1	-1.63793	0	15.2271	1	23.6603	1	34.7016	1	30.6217	1	44.2804	1	53.2653	1	76.9759	1	59.7838	1	5.85544	1	27.2727	1
16.5	-10.0592	1	-3.78657	0	12.1669	1	21.2753	1	34.9101	1	31.2708	1	45.7534	1	51.2821	1	76.7481	1	59.7031	1	5.919	1	26.1868	1
17	-11.5514	1	-7.08729	1	10.7927	1	18.6735	1	35.4819	1	31.4019	1	45.3721	1	51.4395	1	76.5196	1	60.572	1	6.04857	1	25.6566	1
17.5	-13.2365	1	-8.47603	1	8.01131	1	15.2521	1	35.8712	1	32.257	1	47.3214	1	51.1407	1	76.6063	1	59.9198	1	6.79443	1	26.2146	1
18	-13.9613	1	-10.6621	1	6.5666	1	14.1758	1	36.1416	1	31.4717	1	50.488	1	52.4449	1	75.3922	1	60.0791	1	7.96537	1	27.2636	1
18.5	-12.9127	1	-11.973	1	5.95611	1	11.4858	1	37.1046	1	32.6144	1	51.2798	1	52.1905	1	74.9591	1	59.9617	1	8.48041	1	28.036	1
19	-10.342	1	-11.8143	1	5.7898	1	10.8065	1	37.0223	1	33.0495	1	53.1767	1	55.1098	1	74.7954	1	61.2663	1	9.92757	1	29.4293	1
19.5	-8.95397	1	-12.0646	1	5.98237	1	10.4677	1	37.0314	1	32.4192	1	55.5169	1	53.5817	1	73.7013	1	60.6853	1	11.2527	1	30.1229	1
20	-7.10336	1	-12.5107	1	7.41688	1	10.4206	1	37.0684	1	33.7475	1	56.0933	1	53.9055	1	71.1783	1	60.8579	1	11.9694	1	29.2053	1
20.5	-5.49915	1	-11.6939	1	9.81023	1	10.9516	1	37.69	1	33.4205	1	58.3261	1	54.902	1	70.8168	1	63.5874	1	13.0881	1	29.966	1
21	-4.54352	1	-10.6107	1	12.3102	1	11.2018	1	37.3567	1	34.4209	1	59.4381	1	55.9086	1	70.9091	1	64.3617	1	13.6869	1	29.8587	1
21.5	-3.81483	0	-10.7112	1	13.8078	1	12.1643	1	37.7764	1	35.6066	1	61.0915	1	56.4961	1	71.4736	1	64.2478	1	15.839	1	29.1908	1
22	-3.1452	0	-11.2521	1	15.261	1	14.2038	1	38.541	1	36.3695	1	60.4222	1	56.8513	1	71.811	1	64.7986	1	17.1047	1	28.3237	1
22.5	-2.21258	0	-10.3124	1	15.3872	1	16.4508	1	38.8719	1	37.3067	1	60.1411	1	56.3153	1	72.5275	1	66.0929	1	19.509	1	28.2872	1
23	-1.78571	0	-9.10668	1	15.9739	1	17.0206	1	38.2009	1	37.9399	1	59.6491	1	57.5023	1	72.7343	1	68.0135	1	21.9991	1	26.9981	1
23.5	-0.78125	0	-7.89359	1	17.5855	1	18.1429	1	38.7743	1	37.683	1	61.3357	1	60.0746	1	73.4884	1	69.3078	1	23.784	1	25.8604	1
24	0.260643	0	-7.78707	1	17.9288	1	20.0134	1	38.9356	1	39.3316	1	61.2621	1	60.6947	1	74.772	1	70.2163	1	26.1636	1	26.0762	1
24.5	-0.686695	0	-6.72566	1	19.9716	1	20.7458	1	39.5787	1	39.7877	1	60.2103	1	62.4886	1	75.5622	1	70.4676	1	27.6479	1	26.6037	1
25	-0.2145	0	-6.38864	1	20.457	1	22.7474	1	40.3145	1	40.0193	1	60.8049	1	61.8349	1	77.8603	1	72.1193	1	30.1791	1	27.6553	1
25.5	-0.765957	0	-6.21924	1	20.922	1	22.8331	1	40.1391	1	40.9163	1	61.2847	1	62.8959	1	78.5609	1	73.0709	1	33.212	1	29.2879	1
26	-2.45555	0	-5.94595	1	21.5199	1	23.1399	1	39.9123	1	41.8159	1	62.1251	1	63.75	1	79.1816	1	74.2835	1	35.1204	1	31.4601	1
26.5	-3.29114	0	-5.36585	1	20.6123	1	22.9345	1	39.6845	1	41.5194	1	63.7742	1	64.5704	1	79.7326	1	75.7669	1	38.0974	1	33.2997	1
27	-4.60251	1	-5.85059	1	19.9576	1	22.6048	1	39.8672	1	40.7614	1	64.2857	1	66.0211	1	80.014	1	76.649	1	39.9646	1	36.336	1
27.5	-4.27494	1	-5.10158	1	19.4386	1	21.606	1	39.7849	1	39.771	1	65.124	1	68.0141	1	80.8276	1	77.9456	1	40.2778	1	39.1479	1
28	-5.79892	1	-6.01336	1	19.2495	1	20.7383	1	38.5827	1	38.8119	1	66.3644	1	67.1256	1	82.7446	1	79.0909	1	41.4508	1	40.3337	1
28.5	-7.20199	1	-5.17857	1	17.3361	1	19.0094	1	36.9708	1	37.4281	1	67.0187	1	66.9787	1	83.3221	1	79.8357	1	42.5297	1	42.002	1
29	-6.52264	1	-4.15364	0	16.7353	1	17.7645	1	37.1645	1	36.4935	1	66.6398	1	68.1818	1	83.9416	1	80.8178	1	42.4345	1	42.5935	1
29.5	-6.37417	1	-5.65022	0	16.6323	1	17.3103	1	36.1716	1	35.2692	1	66.2173	1	68.7813	1	84.1793	1	81.1573	1	42.1405	1	44.7471	1
30	-6.46103	1	-6.36971	0	15.9808	1	16.3054	1	35.5612	1	35.3402	1	66.562	1	68.1932	1	84.0789	1	81.6418	1	42.1488	1	46.0794	1
30.5	-6.54912	1	-5.44815	0	17.3064	1	16.129	1	35.4291	1	34.9774	1	66.6667	1	68.4123	1	84.1249	1	81.7908	1	41.3466	1	45.1737	1
31	-5.91216	1	-5.22193	0	17.2024	1	15.0437	1	34.9261	1	35.1368	1	66.6667	1	68.1401	1	84.026	1	81.9277	1	40.0746	1	45.0942	1
31.5	-5.17529	1	-5.78584	0	18.8746	1	15.4521	1	36.1796	1	35.4526	1	65.9109	1	67.2544	1	83.871	1	81.7629	1	39.5	1	45.2693	1
32	-4.87703	1	-5.61702	0	20.8689	1	16.219	1	36.2282	1	35.6516	1	66.2461	1	67.2269	1	83.6656	1	80	1	38.2612	1	44.1748	1
32.5	-3.26087	0	-5.75107	0	23.3345	1	16.7527	1	35.9444	1	36.1689	1	64.9371	1	64.7255	1	83.4732	1	80.7952	1	36.4865	1	43.5624	1
33	-2.45731	0	-4.20962	0	24.7042	1	17.7171	1	35.8974	1	36.9954	1	63.7371	1	64.256	1	83.0859	1	80.2711	1	35.1077	1	42.2027	1
33.5	-1.46997	0	-4.68012	0	26.3643	1	18.885	1	36.0947	1	37.6869	1	63.1329	1	63.6364	1	82.7609	1	79.9697	1	33.7017	1	41.2281	1
34	0.295983	0	-4.09659	0	27.073	1	19.5775	1	35.9448	1	38.1964	1	62.6582	1	62.6263	1	81.83	1	78.3701	1	32.0883	1	39.7787	1
34.5	0.882724	0	-3.9411	0	28.4857	1	21.3348	1	35.5444	1	38.8511	1	63.3466	1	62.0837	1	81.8656	1	77.1471	1	30.7334	1	38.41	1
35	0.798655	0	-3.00916	0	29.071	1	19.7158	1	35.9071	1	39.2791	1	62.5099	1	61.1448	1	81.9261	1	76.8718	1	29.927	1	37.2381	1
35.5	0.799327	0	-2.32151	0	28.3286	1	20.697	1	35.8326	1	40.0062	1	61.935	1	59.7529	1	81.1966	1	75.7801	1	28.3556	1	36.6448	1
36	2.07188	0	-3.63475	0	27.5474	1	21.6109	1	36.0656	1	39.6906	1	62.3211	1	57.9982	1	80.3793	1	76.3393	1	28.1961	1	36.015	1
36.5	2.02703	0	-3.33626	0	27.3172	1	20.8184	1	35.4534	1	39.9621	1	61.465	1	54.7237	1	79.9868	1	76.7511	1	28.4322	1	35.3789	1
37	3.22307	0	-3.25991	0	26.3416	1	21.9495	1	35.255	1	39.7606	1	61.5385	1	52.6596	1	79.8286	1	75.1846	1	29.3541	1	35.3132	1
37.5	3.87597	0	-1.46993	0	25.0796	1	21.7046	1	34.5294	1	38.7871	1	59.2032	1	52.8992	1	80.3322	1	74.8529	1	30.694	1	34.6082	1
38	2.4474	0	-3.00619	0	23.9517	1	22.0376	1	33.2703	1	39.0947	1	57.7778	1	54.0107	1	80.2518	1	75.6098	1	31.3086	1	34.2567	1
38.5	2.98635	0	-2.47413	0	22.8145	1	22.008	1	33.249	1	38.0076	1	58.7811	1	55.0401	1	80.6536	1	75.4801	1	32.2968	1	33.0279	1
39	4.51833	1	-2.153	0	21.9115	1	22.5619	1	32.1395	1	38.3592	1	59.0653	1	56.8523	1	80.8967	1	76.2115	1	32.5	1	32.9977	1
39.5	5.34874	1	-1.47059	0	21.3386	1	23.3066	1	30.7885	1	37.7876	1	57.7262	1	57.2917	1	80.5538	1	77.0588	1	34.249	1	32.8494	1
40	6.53096	1	-1.94625	0	21.7643	1	22.7687	1	29.2842	1	37.6404	1	55.8029	1	57.2165	1	80.4598	1	77.0803	1	36.0281	1	33.1244	1
40.5	9.10631	1	0.644567	0	21.0011	1	22.0826	1	29.5644	1	37.4844	1	56.0976	1	58.0563	1	80.7322	1	77.2096	1	37.2549	1	34.3416	1
41	10.4366	1	1.56827	0	20.4332	1	22.4607	1	28.5451	1	36.4222	1	57.2435	1	59.1561	1	81.3385	1	77.0132	1	37.2063	1	34.8037	1
41.5	11.7671	1	2.79945	0	20.3153	1	22.0567	1	27.7643	1	35.7208	1	56.1815	1	59.106	1	81.1825	1	77.0397	1	38.3522	1	35.3456	1
42	11.8033	1	3.25838	0	21.1819	1	22.8169	1	28.2973	1	34.9529	1	56.3436	1	58.9786	1	81.7718	1	75.7447	1	38.3601	1	35.6894	1
42.5	11.7911	1	4.64058	0	21.4386	1	23.6275	1	28.4896	1	35.0365	1	56.2353	1	58.5982	1	82.293	1	75	1	38.8369	1	36.055	1
43	11.31	1	5.4955	0	20.8729	1	24.4198	1	28.4475	1	34.4848	1	57.59	1	57.767	1	82.1745	1	75.0177	1	38.7886	1	36.9416	1
43.5	10.647	1	4.88133	0	22.3629	1	25.0348	1	28.1867	1	34.7445	1	57.821	1	57.063	1	81.8643	1	75.2149	1	39.6197	1	37.1575	1
44	9.56307	1	3.34076	0	23.1362	1	25.4875	1	28.3109	1	34.058	1	58.8741	1	56.8254	1	82.0382	1	74.1703	1	39.3179	1	38.2852	1
44.5	8.94108	1	3.66446	0	24.2997	1	26.5165	1	27.8757	1	34.9192	1	59.7156	1	57.7532	1	81.3806	1	73.3333	1	38.7995	1	38.9816	1
45	7.35895	1	3.1045	0	24.2467	1	28.1163	1	28.0433	1	34.013	1	60.1261	1	58.6043	1	80.1258	1	72.7541	1	38.4857	1	39.871	1
45.5	6.86275	1	2.27671	0	24.5913	1	28.8843	1	27.7412	1	34.7786	1	59.78	1	58.3134	1	80.0127	1	72.5578	1	37.9827	1	41.3449	1
46	5.77778	1	1.86713	0	26.0369	1	29.9026	1	29.0789	1	35.5932	1	61.9574	1	56.2798	1	79.6935	1	71.5373	1	36.6337	1	42.2807	1
46.5	4.86618	1	0.792952	0	26.3671	1	31.0635	1	28.7045	1	36.0733	1	62.701	1	56.7911	1	79.5367	1	71.0324	1	36.6415	1	44.0879	1
47	2.5958	0	-0.489978	0	26.8698	1	31.25	1	30.0818	1	36.2893	1	61.8745	1	55.7338	1	80.4404	1	70.8075	1	36.6826	1	45.6397	1
47.5	1.20083	0	-1.06667	0	27.121	1	30.8444	1	30.8207	1	36.879	1	59.9369	1	55.9902	1	79.4771	1	70.6708	1	36.5462	1	46.3717	1
48	1.39344	0	-3.07898	0	28.3019	1	30.2553	1	31.3125	1	38.1969	1	59.9049	1	55.2674	1	78.8297	1	70.1095	1	35.0324	1	47.2841	1
48.5	0.3684	0	-5.82524	0	29.2286	1	30.4748	1	31.5126	1	38.1587	1	58.8976	1	54.717	1	77.9559	1	69.5888	1	33.1977	1	47.8728	1
49	-1.19785	0	-6.5437	0	29.302	1	30.6338	1	31.9343	1	40.172	1	58.0442	1	53.8079	1	77.2697	1	71.028	1	32.8401	1	47.7142	1
49.5	-2.836	0	-6.59	0	27.5591	1	29.9399	1	32.1613	1	40.5027	1	57.1203	1	52.7482	1	76.7663	1	70.4441	1	31.5204	1	48.158	1
50	-3.38005	0	-7.84832	0	26.1717	1	29.5864	1	32.0916	1	41.0346	1	56.2205	1	53.0378	1	75.5405	1	71.8654	1	31.1084	1	47.8068	1

[truncated: 7 more sheets: FigureS4A, FigureS4B, FigureS4D, FigureS4F, FigureS5, FigureS7, TableS2]
